# Supplementary material for: Dichlorido(2,6-dipyrazol-1-ylpyridine)zinc(II)
Source: Acta Crystallogr Sect E Struct Rep Online. 2008 Oct 9;64(Pt 11):m1374. doi: 10.1107/S1600536808031152 (PMC2959550; doi:10.1107/S1600536808031152)
Supplement: Supplementary file 2 [file e-64-m1374-Isup2.hkl]

# 
# h,k,l, Fc-squared, Fo-squared, sigma(Fo-squared) and status flag 
# 
data_I
_shelx_title ' 80606bm in P2(1)/c' 
_shelx_refln_list_code          4 
_shelx_F_calc_maximum      248.49 
_exptl_crystal_F_000       696.00 
_reflns_d_resolution_high  0.7828 
 
loop_ 
 _symmetry_equiv_pos_as_xyz 
 'x, y, z' 
 '-x, y+1/2, -z+1/2' 
 '-x, -y, -z' 
 'x, -y-1/2, z-1/2' 
 
_cell_length_a    10.9630 
_cell_length_b     8.0263 
_cell_length_c    14.9430 
_cell_angle_alpha  90.000 
_cell_angle_beta   93.079 
_cell_angle_gamma  90.000 
 
_shelx_F_squared_multiplier     1.000 
 
loop_ 
 _refln_index_h 
 _refln_index_k 
 _refln_index_l 
 _refln_F_squared_calc 
 _refln_F_squared_meas 
 _refln_F_squared_sigma 
 _refln_observed_status 
   2   0   0     7733.55     7081.87    141.84 o 
   3   0   0      435.28      397.33      8.86 o 
   4   0   0      975.58     1012.29     21.23 o 
   5   0   0      515.59      498.16     18.05 o 
   6   0   0       21.12       15.60      3.79 o 
   7   0   0     3654.14     3695.50    106.92 o 
   8   0   0      679.59      663.69     25.33 o 
   9   0   0      776.29      738.56     21.06 o 
  10   0   0     2230.90     2128.33     49.77 o 
  11   0   0     1417.97     1369.98     35.37 o 
  12   0   0     1050.84     1012.78     28.99 o 
  13   0   0      832.30      756.71     36.74 o 
   1   1   0     8383.48     8870.66    220.01 o 
   2   1   0     3191.88     3372.78     59.46 o 
   3   1   0     4017.19     4147.75     52.33 o 
   4   1   0      698.11      714.30     11.55 o 
   5   1   0      442.58      414.21     10.29 o 
   6   1   0      256.30      233.07      5.39 o 
   7   1   0      160.39      170.26      6.18 o 
   8   1   0     2271.36     2296.58     41.38 o 
   9   1   0      117.84       95.61      8.59 o 
  10   1   0      237.66      220.72      8.62 o 
  11   1   0      924.58      934.16     27.07 o 
  12   1   0      736.50      692.44     26.43 o 
  13   1   0       60.93       64.76      6.79 o 
   0   2   0      208.25      190.21      4.51 o 
   1   2   0        4.30        1.44      2.44 o 
   2   2   0    14469.25    14943.64    303.47 o 
   3   2   0     3188.14     3354.78     42.69 o 
   4   2   0     2598.40     2728.22     35.21 o 
   5   2   0      671.86      748.83     11.02 o 
   6   2   0      503.09      505.43      9.61 o 
   7   2   0     1243.71     1314.96     21.26 o 
   8   2   0      101.74       83.02      5.04 o 
   9   2   0      125.07      127.58      8.20 o 
  10   2   0      164.28      156.95     22.19 o 
  11   2   0        1.31        0.00      4.42 o 
  12   2   0       39.31       41.93      7.19 o 
  13   2   0       74.37       67.54      6.91 o 
   1   3   0     6766.22     6906.94     86.61 o 
   2   3   0     5151.14     5533.69     78.57 o 
   3   3   0     3605.31     3860.80     55.74 o 
   4   3   0      245.32      241.68      4.65 o 
   5   3   0      258.12      246.50      4.93 o 
   6   3   0      348.62      339.89     22.65 o 
   7   3   0        6.12        3.63      2.30 o 
   8   3   0        8.60        8.34      3.83 o 
   9   3   0      719.66      688.85     21.47 o 
  10   3   0     1114.53     1040.41     89.87 o 
  11   3   0      331.68      330.26     14.85 o 
  12   3   0      111.41      118.77     10.02 o 
  13   3   0       51.19       56.17      8.80 o 
   0   4   0     9867.82     9593.17    342.22 o 
   1   4   0      842.88      829.76     12.22 o 
   2   4   0     9385.15     9637.71    135.86 o 
   3   4   0      910.69     1028.86     17.17 o 
   4   4   0      272.42      231.38      6.09 o 
   5   4   0       88.58       89.33      4.97 o 
   6   4   0      833.70      841.53     18.22 o 
   7   4   0     1455.47     1415.45     27.99 o 
   8   4   0      127.45      133.00     10.33 o 
   9   4   0     2143.38     2044.35     49.57 o 
  10   4   0      237.59      251.92     13.21 o 
  11   4   0      544.81      517.75     19.81 o 
  12   4   0      142.36      146.14     11.40 o 
   1   5   0      822.43      747.68     11.67 o 
   2   5   0      735.39      722.82     13.37 o 
   3   5   0     2070.16     2001.42     70.32 o 
   4   5   0      331.54      333.44      9.29 o 
   5   5   0     1104.64     1101.83     19.24 o 
   6   5   0     1738.68     1717.18     45.41 o 
   7   5   0      282.17      285.56      9.79 o 
   8   5   0     1367.69     1296.18     37.17 o 
   9   5   0       33.87       35.71      9.73 o 
  10   5   0      590.25      541.98     20.31 o 
  11   5   0        1.80        0.00      5.10 o 
  12   5   0       28.22       26.27      7.26 o 
   0   6   0        3.10        8.30      4.63 o 
   1   6   0      184.24      205.53      6.93 o 
   2   6   0      208.30      205.59      6.35 o 
   3   6   0      108.66      100.54      4.88 o 
   4   6   0       18.56       20.51      3.13 o 
   5   6   0       71.14       64.17      4.24 o 
   6   6   0      667.09      660.95     16.75 o 
   7   6   0      440.44      417.45     12.83 o 
   8   6   0       10.96        7.91      4.32 o 
   9   6   0       81.15       76.50      8.42 o 
  10   6   0        1.37        0.00      4.99 o 
  11   6   0        9.42       12.30      6.31 o 
   1   7   0      186.56      184.37      9.54 o 
   2   7   0      189.47      191.58      9.84 o 
   3   7   0      173.66      162.63      6.40 o 
   4   7   0       60.70       64.01      4.56 o 
   5   7   0       10.54       13.73      3.46 o 
   6   7   0       53.42       48.41      5.51 o 
   7   7   0       45.44       41.64      5.33 o 
   8   7   0      289.95      317.65     11.96 o 
   9   7   0        7.55       18.17      6.46 o 
  10   7   0      140.55      146.84     11.82 o 
   0   8   0     1050.15     1037.73     40.60 o 
   1   8   0      497.58      491.65     25.25 o 
   2   8   0      799.87      784.53     31.44 o 
   3   8   0       29.53       35.22      4.85 o 
   4   8   0      971.18      951.74     22.41 o 
   5   8   0       53.02       45.93      6.87 o 
   6   8   0      100.64      102.05      7.50 o 
   7   8   0      350.37      369.10     13.46 o 
   8   8   0      110.62      103.84      8.03 o 
   1   9   0      575.78      581.58     20.48 o 
   2   9   0       13.34        5.57      5.26 o 
   3   9   0      452.77      478.43     18.27 o 
   4   9   0        0.47        1.99      4.99 o 
   5   9   0       66.13       71.78     12.08 o 
   6   9   0       95.02       93.78     13.19 o 
   0  10   0       75.48       69.94     12.39 o 
   1  10   0        3.50        0.00      5.39 o 
   2  10   0        5.18       10.88      6.10 o 
   3  10   0       53.80       40.92     10.82 o 
 -13   1   1      154.91      165.67      9.56 o 
 -12   1   1      200.75      214.00      9.87 o 
 -11   1   1      160.23      150.29      7.95 o 
 -10   1   1       11.94       13.53      3.10 o 
  -9   1   1      617.85      585.37     14.31 o 
  -8   1   1      766.42      739.85     16.29 o 
  -7   1   1     2145.05     2233.04     39.72 o 
  -6   1   1     1090.67     1128.55     18.10 o 
  -5   1   1     4442.42     4767.43     60.47 o 
  -4   1   1      679.36      737.26     10.48 o 
  -3   1   1     1434.43     1475.14     19.31 o 
  -2   1   1     1249.05     1257.91     16.42 o 
  -1   1   1     1188.95     1365.53     20.06 o 
   0   1   1    23099.19    20191.13    582.18 o 
   1   1   1     2140.79     2298.52     32.84 o 
   2   1   1    13907.81    12805.26    175.97 o 
   3   1   1     1292.68     1467.47     21.21 o 
   4   1   1    10547.33    10064.36    313.73 o 
   5   1   1      252.35      250.48      6.01 o 
   6   1   1     3305.91     3370.75     55.65 o 
   7   1   1       59.03       63.08      9.81 o 
   8   1   1      299.07      284.94      8.81 o 
   9   1   1      427.82      395.24     11.19 o 
  10   1   1      312.45      305.60     10.12 o 
  11   1   1      301.66      293.44     10.65 o 
  12   1   1      656.71      655.16     24.97 o 
  13   1   1      556.09      556.26     17.07 o 
 -13   2   1      447.29      436.71     15.00 o 
 -12   2   1      357.22      350.40     12.77 o 
 -11   2   1      211.75      213.13     12.82 o 
 -10   2   1      337.61      317.67     13.38 o 
  -9   2   1        0.64        0.48      3.59 o 
  -8   2   1     2078.33     2105.01     38.31 o 
  -7   2   1     1193.77     1147.93     18.94 o 
  -6   2   1     5306.92     5490.58     69.87 o 
  -5   2   1     3882.41     4328.93     55.22 o 
  -4   2   1     6792.30     7071.93     88.79 o 
  -3   2   1      269.06      312.55      5.13 o 
  -2   2   1    61746.40    55223.30   1955.25 o 
  -1   2   1     1439.50     1588.21     20.79 o 
   0   2   1     2418.05     2592.68     51.12 o 
   1   2   1     7855.99     8155.21    101.61 o 
   2   2   1     1630.27     1848.67     27.13 o 
   3   2   1    11187.06    11151.15    168.56 o 
   4   2   1      402.44      399.32      6.48 o 
   5   2   1    13574.39    13479.51    248.72 o 
   6   2   1      157.70      145.94      4.43 o 
   7   2   1     1826.89     1761.90     29.83 o 
   8   2   1      229.47      229.13      7.76 o 
   9   2   1      364.68      359.55     13.89 o 
  10   2   1       80.89       66.12      6.87 o 
  11   2   1      471.27      462.01     17.52 o 
  12   2   1      142.12      145.47     10.51 o 
  13   2   1       53.99       71.66     10.50 o 
 -13   3   1      118.02      116.01     10.85 o 
 -12   3   1      142.39      127.17     10.28 o 
 -11   3   1       56.77       51.78      7.33 o 
 -10   3   1       99.06       89.21      8.95 o 
  -9   3   1      117.21      106.68      9.26 o 
  -8   3   1        9.42        9.32      3.89 o 
  -7   3   1     1963.03     1895.84     38.19 o 
  -6   3   1      359.81      310.98     15.15 o 
  -5   3   1     4621.47     4666.19     59.63 o 
  -4   3   1       31.74       43.34      3.10 o 
  -3   3   1     2836.28     2723.89     40.07 o 
  -2   3   1      320.02      377.69      9.35 o 
  -1   3   1       59.93       49.12      1.74 o 
   0   3   1      947.46      977.67     13.57 o 
   1   3   1      234.21      229.09      5.14 o 
   2   3   1     1997.61     2133.35     31.64 o 
   3   3   1      590.09      622.25     11.39 o 
   4   3   1     5165.85     5369.57     68.11 o 
   5   3   1     1485.33     1542.70     21.17 o 
   6   3   1     4097.56     4132.28     84.59 o 
   7   3   1        1.44        0.40      2.03 o 
   8   3   1      176.74      166.84     10.06 o 
   9   3   1        1.43        0.00      3.79 o 
  10   3   1      145.96      149.48     11.57 o 
  11   3   1      419.65      377.95     28.07 o 
  12   3   1       68.49       86.00     10.21 o 
  13   3   1      129.62      117.75     15.45 o 
 -12   4   1        4.19       11.93      6.05 o 
 -11   4   1        0.85        0.00      8.37 o 
 -10   4   1      150.18      140.66     10.22 o 
  -9   4   1      266.80      243.87     12.31 o 
  -8   4   1       69.82       61.67      4.98 o 
  -7   4   1      370.50      348.44     12.96 o 
  -6   4   1      779.86      807.57     22.47 o 
  -5   4   1      452.77      464.34     15.08 o 
  -4   4   1      394.44      442.66      9.19 o 
  -3   4   1        9.57       25.72      2.35 o 
  -2   4   1      280.90      294.56      6.78 o 
  -1   4   1     1593.03     1603.15     21.86 o 
   0   4   1      175.40      175.34      4.38 o 
   1   4   1       73.16       71.67      3.88 o 
   2   4   1      123.39      115.40      5.95 o 
   3   4   1     2272.90     2491.16     42.64 o 
   4   4   1     1354.34     1429.52     22.95 o 
   5   4   1      799.05      839.47     24.33 o 
   6   4   1       29.26       28.68      3.40 o 
   7   4   1      458.15      421.71     11.53 o 
   8   4   1      112.78       93.81     12.26 o 
   9   4   1        0.21        0.00      4.04 o 
  10   4   1       61.08       61.00      7.72 o 
  11   4   1       16.87       18.00      6.16 o 
  12   4   1       45.18       35.74      7.70 o 
 -12   5   1      134.67      136.88     11.66 o 
 -11   5   1       35.45       38.22      7.35 o 
 -10   5   1        4.65        2.11      4.90 o 
  -9   5   1      239.56      220.09     12.00 o 
  -8   5   1       81.50       94.99      6.26 o 
  -7   5   1       66.65       75.87      5.38 o 
  -6   5   1      179.61      173.22      7.46 o 
  -5   5   1     1048.84     1040.15     18.47 o 
  -4   5   1      223.03      225.26      6.48 o 
  -3   5   1      299.03      259.67      6.89 o 
  -2   5   1       20.10       18.80      2.38 o 
  -1   5   1      378.63      340.14      7.05 o 
   0   5   1       74.15       73.04      8.22 o 
   1   5   1      504.82      530.79      8.97 o 
   2   5   1     1142.52     1148.34     20.64 o 
   3   5   1        0.64        0.59      1.77 o 
   4   5   1     2300.51     2476.69     38.18 o 
   5   5   1        1.46        8.91      6.36 o 
   6   5   1      258.43      263.66      9.04 o 
   7   5   1      234.93      220.96      8.59 o 
   8   5   1      388.23      376.18     17.21 o 
   9   5   1        8.63       14.52      5.24 o 
  10   5   1       10.82        6.80      5.42 o 
  11   5   1       20.80       15.61      6.25 o 
  12   5   1       25.83       27.17      7.21 o 
 -11   6   1      125.12      115.72     10.91 o 
 -10   6   1       41.52       51.52      7.89 o 
  -9   6   1        0.45        0.00      4.50 o 
  -8   6   1      600.90      618.45     16.78 o 
  -7   6   1      136.78      138.44     12.65 o 
  -6   6   1     1903.79     1825.81     58.16 o 
  -5   6   1       10.64       13.02      2.93 o 
  -4   6   1     4430.03     4540.02     80.99 o 
  -3   6   1      813.74      802.56     15.89 o 
  -2   6   1     1428.65     1343.25     58.09 o 
  -1   6   1        9.91       11.54      2.63 o 
   0   6   1      165.76      153.86      7.90 o 
   1   6   1       72.03       62.67      3.54 o 
   2   6   1       64.27       64.69      4.55 o 
   3   6   1     2115.01     2079.56     54.50 o 
   4   6   1      233.39      229.26      7.07 o 
   5   6   1     1737.73     1703.86     34.47 o 
   6   6   1      482.11      504.97     13.98 o 
   7   6   1     1465.94     1454.35     30.12 o 
   8   6   1      116.18      124.20      7.48 o 
   9   6   1      216.02      226.08     18.21 o 
  10   6   1       55.52       54.09      8.24 o 
  11   6   1        2.00        4.24      5.82 o 
 -10   7   1       37.29       42.14      8.03 o 
  -9   7   1       45.36       40.81      7.45 o 
  -8   7   1        0.38        0.00      3.64 o 
  -7   7   1      368.08      391.50     13.13 o 
  -6   7   1      252.83      249.66     10.29 o 
  -5   7   1     2576.26     2563.97     61.53 o 
  -4   7   1      124.03      145.16      6.33 o 
  -3   7   1     1274.16     1285.17     22.87 o 
  -2   7   1      499.72      500.01     20.08 o 
  -1   7   1       30.05       27.20      4.95 o 
   0   7   1      153.57      151.71      8.88 o 
   1   7   1       11.81        4.90      3.77 o 
   2   7   1      520.52      506.34     18.28 o 
   3   7   1       90.43       83.26      5.95 o 
   4   7   1     1490.50     1489.12     25.95 o 
   5   7   1      123.40      136.33      6.23 o 
   6   7   1      960.98      992.67     22.89 o 
   7   7   1      102.28      100.71      6.92 o 
   8   7   1      557.26      586.76     16.87 o 
   9   7   1       57.49       65.84      8.76 o 
  10   7   1       42.42       49.72      8.48 o 
  -8   8   1       26.49       30.64      5.78 o 
  -7   8   1        0.62        2.47      4.26 o 
  -6   8   1        3.16        2.37      3.73 o 
  -5   8   1       13.47       15.54      4.36 o 
  -4   8   1       42.97       39.23      5.19 o 
  -3   8   1       27.02       19.71      5.33 o 
  -2   8   1       57.36       54.42      6.91 o 
  -1   8   1      135.65      148.82     12.26 o 
   0   8   1       45.61       46.77      6.62 o 
   1   8   1       74.40       73.96      7.54 o 
   2   8   1       20.98       16.98      5.39 o 
   3   8   1      219.03      210.18     20.76 o 
   4   8   1       57.42       72.52      7.45 o 
   5   8   1       56.68       60.29      7.44 o 
   6   8   1       11.04       13.17      4.40 o 
   7   8   1       13.39       18.47      4.85 o 
   8   8   1       39.93       37.82      5.97 o 
  -6   9   1       34.26       38.41      7.49 o 
  -5   9   1      182.87      224.19     17.98 o 
  -4   9   1      163.59      165.74     10.92 o 
  -3   9   1      108.85      111.89      9.44 o 
  -2   9   1        0.27        1.46      7.51 o 
  -1   9   1        1.31        0.00      4.54 o 
   0   9   1       57.66       58.69      9.58 o 
   1   9   1       31.65       43.03      7.23 o 
   2   9   1        6.84        3.17      5.31 o 
   3   9   1        7.53        3.61      5.38 o 
   4   9   1      136.08      137.49     10.18 o 
   5   9   1      120.00      125.19     14.42 o 
   6   9   1      236.80      293.76     20.82 o 
  -3  10   1      106.75      105.98     14.19 o 
  -2  10   1      118.30      115.84     10.33 o 
  -1  10   1        0.74        0.00      5.12 o 
   0  10   1        1.13        6.08      5.47 o 
   1  10   1       97.20      103.68      9.94 o 
   2  10   1       31.19       27.38      6.99 o 
 -13   0   2       11.35        8.56      7.84 o 
 -12   0   2      175.33      190.62     11.05 o 
 -11   0   2      152.77      141.53      9.29 o 
 -10   0   2     3492.58     3488.51     76.30 o 
  -9   0   2      804.07      776.15     28.05 o 
  -8   0   2     4499.28     4775.40    100.07 o 
  -7   0   2     8815.92     9712.79    196.33 o 
  -6   0   2      550.70      579.73     11.81 o 
  -5   0   2     1452.50     1501.24     26.34 o 
  -4   0   2      829.00      909.80     17.09 o 
  -3   0   2     1241.67     1465.50     25.80 o 
  -2   0   2       82.66      101.85      2.94 o 
  -1   0   2    20976.45    19683.42    617.37 o 
   1   0   2     8016.01     8625.67    239.48 o 
   2   0   2     9461.33     8999.59    189.78 o 
   3   0   2    18406.27    16437.09   1132.31 o 
   4   0   2      558.93      584.11     13.40 o 
   5   0   2     2996.66     3181.78     64.02 o 
   6   0   2    10470.39    10062.99    279.30 o 
   7   0   2       41.37       37.86      5.66 o 
   8   0   2     2146.90     1978.50     61.77 o 
   9   0   2      157.91      149.11     11.06 o 
  10   0   2      871.94      817.06     31.86 o 
  11   0   2       12.01       10.74      6.08 o 
  12   0   2     1057.93     1041.10     30.02 o 
  13   0   2       65.08       76.68      8.36 o 
 -13   1   2      142.61      152.16      9.07 o 
 -12   1   2      248.20      239.21     10.35 o 
 -11   1   2      285.32      278.47     10.54 o 
 -10   1   2      126.29      132.51      6.07 o 
  -9   1   2     2669.49     2611.83     41.16 o 
  -8   1   2      715.06      720.08     14.01 o 
  -7   1   2     1306.47     1313.72     23.81 o 
  -6   1   2      525.86      532.74      8.51 o 
  -5   1   2      225.69      257.79      6.58 o 
  -4   1   2      443.35      430.71      8.26 o 
  -3   1   2     4515.32     4942.96     69.65 o 
  -2   1   2    27578.32    27607.18    865.03 o 
  -1   1   2      848.65      893.62     13.58 o 
   0   1   2     4714.95     4801.51     84.10 o 
   1   1   2        6.02        8.77      0.92 o 
   2   1   2    20632.68    18738.37    810.22 o 
   3   1   2      958.37     1057.41     17.80 o 
   4   1   2     2066.29     2166.37     38.14 o 
   5   1   2     2255.26     2406.87     40.42 o 
   6   1   2      191.36      204.71      5.73 o 
   7   1   2     2179.29     2171.45     84.49 o 
   8   1   2        9.10        7.67      3.82 o 
   9   1   2     1443.98     1349.63     32.20 o 
  10   1   2     1124.64     1051.29     22.91 o 
  11   1   2     1000.26      925.93     21.54 o 
  12   1   2       75.87       76.71     11.26 o 
  13   1   2       12.17       15.52      6.75 o 
 -13   2   2       25.70       22.71      5.41 o 
 -12   2   2       14.37       10.43      4.48 o 
 -11   2   2       43.95       47.22      5.43 o 
 -10   2   2        0.03        0.00      2.95 o 
  -9   2   2      409.98      384.67     14.33 o 
  -8   2   2        9.79       10.99      2.99 o 
  -7   2   2       55.06       48.57      2.94 o 
  -6   2   2      573.74      559.86      9.20 o 
  -5   2   2      155.50      212.61      4.45 o 
  -4   2   2      672.01      712.83     10.51 o 
  -3   2   2     1797.26     1914.59     25.16 o 
  -2   2   2    11740.67    12302.47    171.76 o 
  -1   2   2     5114.73     5416.06     76.71 o 
   0   2   2     6116.12     6433.76     82.97 o 
   1   2   2     1317.11     1406.94     26.30 o 
   2   2   2       59.16       42.28      2.21 o 
   3   2   2       19.29       19.10      1.47 o 
   4   2   2      469.56      508.86     11.76 o 
   5   2   2       96.05      109.67      4.68 o 
   6   2   2       91.39       83.09      3.53 o 
   7   2   2        8.60       11.23      1.97 o 
   8   2   2      147.32      139.21      6.18 o 
   9   2   2      273.84      269.45      9.24 o 
  10   2   2       26.00       29.70      5.73 o 
  11   2   2       20.21       10.77      5.01 o 
  12   2   2        5.50        6.85      4.92 o 
  13   2   2        5.44        4.39      6.63 o 
 -13   3   2        2.12        3.52      5.76 o 
 -12   3   2        0.94        0.00      5.23 o 
 -11   3   2      832.48      815.25     35.12 o 
 -10   3   2      163.96      167.79     10.51 o 
  -9   3   2     1016.19     1038.70     28.60 o 
  -8   3   2      693.50      674.65     20.29 o 
  -7   3   2      650.48      645.54     14.85 o 
  -6   3   2      172.96      156.46      4.82 o 
  -5   3   2     1888.57     2117.76     28.34 o 
  -4   3   2     4521.24     4860.15     62.03 o 
  -3   3   2     1090.09     1189.50     19.00 o 
  -2   3   2      917.33      891.27     14.71 o 
  -1   3   2      208.36      191.24      3.83 o 
   0   3   2     6777.80     6999.81    101.39 o 
   1   3   2     1179.64     1225.00     19.45 o 
   2   3   2     6272.16     6457.99     91.43 o 
   3   3   2       90.35       88.34      3.24 o 
   4   3   2     3876.25     4245.94     54.49 o 
   5   3   2      915.86      922.07     13.63 o 
   6   3   2        3.73        4.09      1.81 o 
   7   3   2     1031.41     1017.01     26.15 o 
   8   3   2        0.98        1.90      3.59 o 
   9   3   2     1764.55     1577.62     67.28 o 
  10   3   2      190.14      194.74     11.44 o 
  11   3   2       77.56       79.21     10.98 o 
  12   3   2      352.92      369.63     16.93 o 
  13   3   2       20.65       20.27      6.97 o 
 -12   4   2      251.62      274.81     14.88 o 
 -11   4   2      172.56      183.86     12.11 o 
 -10   4   2      993.24      916.99     54.92 o 
  -9   4   2      266.50      274.79     13.05 o 
  -8   4   2     2978.45     2757.69     73.28 o 
  -7   4   2       97.79      103.16      6.51 o 
  -6   4   2      678.30      672.61     15.54 o 
  -5   4   2      802.82      798.10     21.04 o 
  -4   4   2     4600.74     4943.54     71.74 o 
  -3   4   2     1867.27     1785.58     27.90 o 
  -2   4   2      453.33      422.87      8.67 o 
  -1   4   2     9649.10     9879.02    123.87 o 
   0   4   2        2.76        3.32      1.18 o 
   1   4   2     9952.87    10261.16    128.38 o 
   2   4   2      141.95      132.96      4.25 o 
   3   4   2     3598.13     3762.31     62.42 o 
   4   4   2        4.77        8.03      3.00 o 
   5   4   2      209.06      195.84      7.91 o 
   6   4   2      285.44      258.33     11.09 o 
   7   4   2      209.75      208.01      7.70 o 
   8   4   2     1053.99     1049.38     28.83 o 
   9   4   2      202.19      195.91     14.81 o 
  10   4   2      475.46      464.30     18.04 o 
  11   4   2      194.33      218.79     12.83 o 
  12   4   2      399.96      394.52     17.98 o 
 -12   5   2       96.09      102.60     10.52 o 
 -11   5   2      128.63      115.17     19.74 o 
 -10   5   2      232.43      222.69     12.75 o 
  -9   5   2      261.16      266.67     13.33 o 
  -8   5   2      152.92      135.22      7.18 o 
  -7   5   2     1693.81     1643.67     62.54 o 
  -6   5   2      284.92      271.60      9.38 o 
  -5   5   2      896.95      899.61     16.63 o 
  -4   5   2     1401.16     1365.08     22.93 o 
  -3   5   2        4.80        3.86      1.99 o 
  -2   5   2     5020.41     5031.85     99.18 o 
  -1   5   2      540.58      530.79     12.11 o 
   0   5   2     8694.54     9243.88    128.87 o 
   1   5   2        2.59        3.90      1.44 o 
   2   5   2     1080.90     1060.54     29.53 o 
   3   5   2       15.89       11.30      2.18 o 
   4   5   2      554.42      574.66     11.65 o 
   5   5   2       83.81       84.76      4.30 o 
   6   5   2       31.90       33.12      4.91 o 
   7   5   2      278.91      255.95      9.24 o 
   8   5   2      597.36      581.64     19.83 o 
   9   5   2     1078.55     1033.06     30.08 o 
  10   5   2      312.64      311.30     15.17 o 
  11   5   2      329.16      365.01     18.81 o 
  12   5   2        6.77       13.27      8.79 o 
 -11   6   2        0.13        0.00      5.47 o 
 -10   6   2       12.63        8.97      5.70 o 
  -9   6   2        0.09        4.60      5.16 o 
  -8   6   2       20.40       27.57      4.76 o 
  -7   6   2       77.80       71.62      7.88 o 
  -6   6   2      261.48      235.31      9.50 o 
  -5   6   2       19.47       22.12      3.29 o 
  -4   6   2      332.69      318.62      8.57 o 
  -3   6   2      380.91      345.21     13.54 o 
  -2   6   2        0.03        0.99      2.08 o 
  -1   6   2      419.51      413.75     10.70 o 
   0   6   2      484.15      452.32     26.24 o 
   1   6   2       84.53       86.97      4.22 o 
   2   6   2        3.88        3.01      2.08 o 
   3   6   2       12.30       14.07      5.49 o 
   4   6   2       67.91       75.90      6.86 o 
   5   6   2       26.86       24.97      3.33 o 
   6   6   2      129.07      119.06      6.93 o 
   7   6   2       78.79       73.92      5.95 o 
   8   6   2      147.88      139.40      8.15 o 
   9   6   2        0.38        4.05      5.33 o 
  10   6   2       64.95       75.10      8.96 o 
  11   6   2        4.19        0.86      5.33 o 
 -10   7   2       19.16       18.38      6.89 o 
  -9   7   2       34.46       37.60      7.45 o 
  -8   7   2        0.97        0.78      3.68 o 
  -7   7   2      134.27      136.86      7.96 o 
  -6   7   2       39.23       30.94      4.83 o 
  -5   7   2       25.78       19.50      3.67 o 
  -4   7   2       34.24       37.51      4.00 o 
  -3   7   2       12.97       15.16      3.15 o 
  -2   7   2     1707.33     1617.17     51.12 o 
  -1   7   2        4.48        3.32      3.68 o 
   0   7   2      662.76      625.76     19.13 o 
   1   7   2        6.00        6.22      4.99 o 
   2   7   2      768.69      776.90     22.35 o 
   3   7   2       55.04       46.75      3.95 o 
   4   7   2        5.98        5.90      3.87 o 
   5   7   2        4.90        3.99      3.36 o 
   6   7   2      235.24      223.03      9.41 o 
   7   7   2       78.41       68.40      6.50 o 
   8   7   2       28.73       31.19      5.13 o 
   9   7   2      138.90      135.69     10.92 o 
  10   7   2       57.52       59.38      8.70 o 
  -8   8   2       39.77       49.66      6.40 o 
  -7   8   2       23.63       30.97      5.41 o 
  -6   8   2      305.49      331.07     21.68 o 
  -5   8   2      192.03      196.12      9.11 o 
  -4   8   2        5.45        5.97      3.74 o 
  -3   8   2      673.92      674.11     21.38 o 
  -2   8   2      111.82      106.02      8.29 o 
  -1   8   2      902.22      892.12     30.07 o 
   0   8   2       26.19       33.80      6.06 o 
   1   8   2     1627.60     1538.02     38.77 o 
   2   8   2       13.00       11.30      4.85 o 
   3   8   2      143.36      149.04      9.83 o 
   4   8   2       17.15       17.14      5.40 o 
   5   8   2       27.70       25.27      7.99 o 
   6   8   2       85.63       84.25      8.04 o 
   7   8   2       13.70       21.73      5.23 o 
   8   8   2      434.22      450.29     15.07 o 
  -6   9   2       22.43       32.02      7.25 o 
  -5   9   2       27.13       33.39      6.90 o 
  -4   9   2       16.67       27.55      6.42 o 
  -3   9   2       22.64       17.89      8.97 o 
  -2   9   2      690.05      682.99     22.77 o 
  -1   9   2       27.17       20.47      5.96 o 
   0   9   2      285.90      306.73     14.31 o 
   1   9   2       15.66       13.01      5.53 o 
   2   9   2      544.13      558.25     20.08 o 
   3   9   2       26.79       26.58      6.32 o 
   4   9   2       53.47       66.78      7.99 o 
   5   9   2       23.73       25.23      8.91 o 
   6   9   2       38.31       47.64     11.13 o 
  -2  10   2        1.17        2.71      5.44 o 
  -1  10   2        4.98        8.47      5.64 o 
   0  10   2       10.02        6.71      7.86 o 
   1  10   2       99.88      111.39     10.32 o 
   2  10   2       10.68       12.43      8.41 o 
 -13   1   3      136.26      133.12      8.43 o 
 -12   1   3       10.92        8.24      7.16 o 
 -11   1   3      291.95      305.87     10.97 o 
 -10   1   3      234.82      228.10      7.59 o 
  -9   1   3        0.67        0.41      2.41 o 
  -8   1   3     1612.50     1581.34     26.13 o 
  -7   1   3     2619.16     2877.95     38.67 o 
  -6   1   3     5471.83     5638.72     65.89 o 
  -5   1   3     3776.14     4150.13     48.88 o 
  -4   1   3     2383.78     2307.92     27.77 o 
  -3   1   3       21.66       23.03      1.16 o 
  -2   1   3      513.10      624.36      8.25 o 
  -1   1   3     1609.16     1750.17     25.78 o 
   0   1   3     1971.83     1919.68     39.13 o 
   1   1   3      447.02      492.15     11.65 o 
   2   1   3     2722.01     2852.38     46.86 o 
   3   1   3     9452.87     9458.08    235.35 o 
   4   1   3      379.16      374.90      6.90 o 
   5   1   3    12822.67    12679.36    270.10 o 
   6   1   3      415.88      468.52     10.35 o 
   7   1   3     3709.53     3712.61    170.68 o 
   8   1   3       21.63       21.43      4.16 o 
   9   1   3        3.50        3.74      3.24 o 
  10   1   3       92.06       86.29      7.02 o 
  11   1   3      399.39      356.79     11.78 o 
  12   1   3      144.08      147.73     10.28 o 
  13   1   3       24.13       24.61      7.63 o 
 -13   2   3       62.70       74.05      8.92 o 
 -12   2   3      440.26      417.69     22.56 o 
 -11   2   3       25.60       28.76      4.91 o 
 -10   2   3      602.32      599.68     15.94 o 
  -9   2   3     1600.80     1556.49     31.28 o 
  -8   2   3      119.61      104.28      4.76 o 
  -7   2   3     5457.09     5618.89     80.77 o 
  -6   2   3     1633.66     1669.47     23.13 o 
  -5   2   3     2201.69     2014.23     30.42 o 
  -4   2   3     1212.32     1147.51     16.12 o 
  -3   2   3     8638.15     8776.14    109.77 o 
  -2   2   3     1286.64     1389.51     21.33 o 
  -1   2   3       12.69       14.29      1.70 o 
   0   2   3      427.19      483.90      8.15 o 
   1   2   3       62.54       42.05      1.99 o 
   2   2   3     4287.05     4450.17     72.42 o 
   3   2   3     1632.73     1711.47     29.41 o 
   4   2   3    19847.95    19157.80    385.80 o 
   5   2   3      416.15      408.11     11.22 o 
   6   2   3     6088.98     6231.98    101.45 o 
   7   2   3       31.68       32.34      3.41 o 
   8   2   3      597.49      591.48     14.42 o 
   9   2   3      694.89      632.81     15.56 o 
  10   2   3      385.38      389.45     15.66 o 
  11   2   3      149.04      149.67     10.31 o 
  12   2   3      104.03       82.69      8.66 o 
  13   2   3      142.10      133.72     11.21 o 
 -13   3   3       76.22       67.09     16.33 o 
 -12   3   3      154.50      155.56     16.91 o 
 -11   3   3      114.82       93.25      9.35 o 
 -10   3   3      399.28      350.13     14.77 o 
  -9   3   3       55.48       49.24      6.24 o 
  -8   3   3      144.69      139.19     14.21 o 
  -7   3   3      169.51      158.11      6.50 o 
  -6   3   3     3371.61     3586.99     53.13 o 
  -5   3   3      720.44      713.47     16.76 o 
  -4   3   3    16008.73    16933.54    236.66 o 
  -3   3   3      199.93      196.05      5.91 o 
  -2   3   3     7965.19     8284.18    117.01 o 
  -1   3   3     1023.50      999.44     14.24 o 
   0   3   3     1114.47     1131.15     15.65 o 
   1   3   3     2379.43     2365.60     30.99 o 
   2   3   3       36.43       47.51      2.42 o 
   3   3   3     5852.18     6199.28     88.23 o 
   4   3   3      294.81      312.51      6.94 o 
   5   3   3     3092.66     3132.31     41.19 o 
   6   3   3      227.39      203.71      6.06 o 
   7   3   3     1001.26      992.28     20.60 o 
   8   3   3     1485.58     1429.01     36.04 o 
   9   3   3     1294.91     1237.12     33.03 o 
  10   3   3       32.88       33.65      6.14 o 
  11   3   3       42.00       45.10     10.74 o 
  12   3   3      312.08      317.16     23.90 o 
  13   3   3       82.56      122.34     15.30 o 
 -12   4   3        4.78        8.35      5.93 o 
 -11   4   3        2.62        2.12      5.24 o 
 -10   4   3      113.78       89.33      8.61 o 
  -9   4   3        3.18        0.00      4.39 o 
  -8   4   3       25.84       24.95      3.96 o 
  -7   4   3        0.87        7.26      5.79 o 
  -6   4   3      160.80      154.68      5.38 o 
  -5   4   3       29.67       25.18      3.00 o 
  -4   4   3     4378.57     4689.48     68.44 o 
  -3   4   3     3201.29     3527.34     52.17 o 
  -2   4   3     2493.43     2692.50     35.56 o 
  -1   4   3      368.19      369.81      7.35 o 
   0   4   3     1994.93     2073.10     27.72 o 
   1   4   3      138.98      138.48      5.21 o 
   2   4   3      271.86      280.17      6.56 o 
   3   4   3      146.26      133.28      5.97 o 
   4   4   3       10.52       13.55      2.08 o 
   5   4   3       15.40       17.79      2.32 o 
   6   4   3      164.84      169.79      6.68 o 
   7   4   3      295.87      263.63      9.66 o 
   8   4   3        4.73        8.78      4.49 o 
   9   4   3      184.03      164.08     12.42 o 
  10   4   3      102.70       97.28      9.03 o 
  11   4   3       60.17       57.54      8.00 o 
  12   4   3       68.43       67.95      9.00 o 
 -11   5   3       13.77       16.72      6.24 o 
 -10   5   3       46.45       45.43      7.43 o 
  -9   5   3        0.05        0.92      5.52 o 
  -8   5   3      778.08      720.48     25.27 o 
  -7   5   3      271.73      271.08      9.68 o 
  -6   5   3     2722.93     2822.81     58.36 o 
  -5   5   3      337.11      339.08      8.61 o 
  -4   5   3     2897.34     2989.11     45.57 o 
  -3   5   3       22.77       22.22      2.63 o 
  -2   5   3      533.22      544.74     11.68 o 
  -1   5   3        1.36        2.04      2.06 o 
   0   5   3      131.79      118.56      4.18 o 
   1   5   3      251.31      237.27      8.24 o 
   2   5   3      308.21      335.98      7.78 o 
   3   5   3     1908.67     1943.25     30.60 o 
   4   5   3      259.77      245.29      8.39 o 
   5   5   3     1299.32     1319.01     32.96 o 
   6   5   3      645.47      628.85     15.38 o 
   7   5   3     1686.66     1661.47     32.88 o 
   8   5   3       68.27       54.49      6.98 o 
   9   5   3        2.64        5.34      4.97 o 
  10   5   3       59.46       68.94      8.49 o 
  11   5   3       12.20       10.77      6.12 o 
 -11   6   3       72.17       74.38      9.36 o 
 -10   6   3        1.50       13.25      5.96 o 
  -9   6   3       33.98       37.15      7.03 o 
  -8   6   3      275.74      248.36     11.60 o 
  -7   6   3      577.52      566.78     15.65 o 
  -6   6   3      348.85      315.44     15.43 o 
  -5   6   3     2572.05     2594.50     46.11 o 
  -4   6   3      293.33      284.61      8.22 o 
  -3   6   3     2984.62     3008.67     70.16 o 
  -2   6   3       72.39       68.87      4.53 o 
  -1   6   3     1980.06     2017.98     36.66 o 
   0   6   3     1404.68     1394.27     29.80 o 
   1   6   3       51.31       48.35      3.79 o 
   2   6   3     2055.18     2050.12     32.49 o 
   3   6   3      359.04      346.08      8.72 o 
   4   6   3     1756.02     1682.01     27.87 o 
   5   6   3       16.20       15.66      2.98 o 
   6   6   3     1184.64     1220.35     25.96 o 
   7   6   3      556.19      559.99     15.31 o 
   8   6   3      359.21      353.49     15.19 o 
   9   6   3        3.94        6.63      7.47 o 
  10   6   3      275.48      301.08     15.34 o 
  11   6   3       58.35       61.95     13.12 o 
 -10   7   3       47.94       67.61      9.39 o 
  -9   7   3        9.68       11.31      5.93 o 
  -8   7   3       17.26       11.17      4.47 o 
  -7   7   3       39.15       44.18      5.46 o 
  -6   7   3       85.31       89.05      6.54 o 
  -5   7   3       10.94        5.93      3.44 o 
  -4   7   3     2078.05     2024.15     61.06 o 
  -3   7   3       16.56       22.59      4.83 o 
  -2   7   3     1405.21     1349.69     64.21 o 
  -1   7   3      136.12      141.50     19.86 o 
   0   7   3      111.31      113.68      7.69 o 
   1   7   3     1234.24     1161.67     30.08 o 
   2   7   3        6.57        3.99      3.94 o 
   3   7   3     1369.08     1364.62     34.13 o 
   4   7   3      249.56      240.18      8.99 o 
   5   7   3      128.12      124.73      7.02 o 
   6   7   3       98.74       99.07      6.69 o 
   7   7   3      337.43      341.89     12.05 o 
   8   7   3       20.09       24.21      4.85 o 
   9   7   3       64.60       83.02      9.23 o 
  -8   8   3       89.89       71.67      7.20 o 
  -7   8   3        5.41        3.66      4.25 o 
  -6   8   3       19.81        8.58      4.21 o 
  -5   8   3       42.07       43.54      4.65 o 
  -4   8   3       15.46       16.98      4.61 o 
  -3   8   3       29.56       29.01      5.64 o 
  -2   8   3        0.46        0.00      3.90 o 
  -1   8   3        4.46        4.63      4.60 o 
   0   8   3        9.16       16.95      5.38 o 
   1   8   3        2.08        0.00      4.31 o 
   2   8   3       86.00      100.48     20.73 o 
   3   8   3        3.94        2.88      4.45 o 
   4   8   3      152.71      127.27      9.35 o 
   5   8   3        9.95        8.72      6.69 o 
   6   8   3        2.59        3.79      4.40 o 
   7   8   3        1.20        1.26      4.80 o 
   8   8   3        0.55        0.00      4.79 o 
  -6   9   3       44.81       55.34      8.30 o 
  -5   9   3        1.59        2.98      7.07 o 
  -4   9   3      221.85      218.86     12.45 o 
  -3   9   3      128.28      125.13      9.80 o 
  -2   9   3      313.29      329.43     15.08 o 
  -1   9   3       69.69       67.60      8.08 o 
   0   9   3        1.51        2.16      5.35 o 
   1   9   3      170.13      178.83     11.44 o 
   2   9   3      211.70      225.85     12.62 o 
   3   9   3      108.54      114.63     23.85 o 
   4   9   3       27.59       26.80      6.42 o 
   5   9   3       70.32       89.06     13.27 o 
   6   9   3        3.00        5.31      7.80 o 
  -2  10   3        2.14        3.63      8.03 o 
  -1  10   3      170.83      197.43     12.87 o 
   0  10   3       27.40       39.38      7.51 o 
   1  10   3       26.27       27.38      6.98 o 
   2  10   3      183.62      184.59     17.02 o 
 -13   0   4        3.95        4.47      7.07 o 
 -12   0   4       14.91        9.40      5.06 o 
 -11   0   4      356.48      322.87     13.51 o 
 -10   0   4       87.28       78.45      6.63 o 
  -9   0   4     3686.48     3739.48     80.42 o 
  -8   0   4      392.34      347.64     31.94 o 
  -7   0   4     1624.31     1460.34     26.93 o 
  -6   0   4      567.86      523.82     11.49 o 
  -5   0   4     1203.23     1224.48     22.55 o 
  -4   0   4     6137.44     6377.23    104.60 o 
  -3   0   4     3414.60     3568.47     59.40 o 
  -2   0   4     8757.89     8990.65    151.59 o 
  -1   0   4    11467.85    11468.57    224.35 o 
   0   0   4    11318.96    10742.92    299.08 o 
   1   0   4     2496.38     2646.01     77.16 o 
   2   0   4     7187.52     6938.37    194.01 o 
   3   0   4     3219.67     3570.28    101.58 o 
   4   0   4     2534.85     2537.47     53.33 o 
   5   0   4     3348.50     3859.17     78.09 o 
   6   0   4      131.04      115.39      5.59 o 
   7   0   4     6708.88     6885.14    195.63 o 
   8   0   4      658.64      645.96     26.32 o 
   9   0   4     2286.39     2236.91     71.23 o 
  10   0   4      193.30      189.68     14.12 o 
  11   0   4      251.74      260.48     17.18 o 
  12   0   4       16.67        8.22      7.26 o 
  13   0   4       63.26       53.84     10.32 o 
 -13   1   4       99.52       99.09     10.09 o 
 -12   1   4      370.33      352.69     12.42 o 
 -11   1   4       40.75       53.91      5.48 o 
 -10   1   4      324.96      311.85      8.89 o 
  -9   1   4      612.44      643.85     13.39 o 
  -8   1   4     3611.78     3797.42     65.30 o 
  -7   1   4      331.84      323.99      6.84 o 
  -6   1   4      791.09      816.64     11.54 o 
  -5   1   4     1515.72     1564.04     19.80 o 
  -4   1   4      153.45      159.78      3.43 o 
  -3   1   4     2741.77     2738.69     32.67 o 
  -2   1   4     1179.80     1291.23     16.12 o 
  -1   1   4     5217.33     5055.83    147.16 o 
   0   1   4       75.94       64.63      2.66 o 
   1   1   4     6629.56     6658.23    229.70 o 
   2   1   4      932.57      944.35     20.83 o 
   3   1   4     6874.25     6824.74    122.38 o 
   4   1   4      422.51      490.34     10.35 o 
   5   1   4      824.66      825.78     13.64 o 
   6   1   4       68.93       48.85      3.19 o 
   7   1   4      160.85      163.85      8.08 o 
   8   1   4     1549.36     1617.54     37.71 o 
   9   1   4       18.28       21.87      4.51 o 
  10   1   4     1565.60     1511.49     36.76 o 
  11   1   4       67.32       57.24      6.62 o 
  12   1   4       16.37       17.25      5.78 o 
  13   1   4       26.54       24.03      6.35 o 
 -13   2   4        7.65       10.36      5.79 o 
 -12   2   4       37.63       33.40      6.69 o 
 -11   2   4       92.84       83.34      8.11 o 
 -10   2   4      154.39      152.16      7.62 o 
  -9   2   4      110.70      120.37      6.42 o 
  -8   2   4      220.07      216.90      8.00 o 
  -7   2   4      190.75      188.61      5.14 o 
  -6   2   4      355.50      348.56      6.28 o 
  -5   2   4       32.32       28.35      2.48 o 
  -4   2   4      271.23      312.45      5.32 o 
  -3   2   4     1371.25     1452.91     18.16 o 
  -2   2   4      408.33      429.80      8.24 o 
  -1   2   4       41.24       59.65      2.95 o 
   0   2   4     2154.39     2219.89     60.91 o 
   1   2   4       81.34       89.11      3.86 o 
   2   2   4      687.62      692.88     13.49 o 
   3   2   4      107.10       92.66     11.88 o 
   4   2   4      234.05      296.94     12.19 o 
   5   2   4      193.63      195.04      4.98 o 
   6   2   4      116.86      107.18      4.84 o 
   7   2   4      109.91      119.21      9.70 o 
   8   2   4       11.71       15.28      3.96 o 
   9   2   4      152.74      147.68      7.27 o 
  10   2   4      243.52      248.21     12.45 o 
  11   2   4       42.86       46.77      6.98 o 
  12   2   4        1.27        0.00      4.46 o 
  13   2   4       19.16       14.54      6.18 o 
 -13   3   4       44.74       48.67      8.09 o 
 -12   3   4       42.28       41.93     12.24 o 
 -11   3   4      145.53      151.89     10.55 o 
 -10   3   4     1137.11     1032.08     29.43 o 
  -9   3   4       35.84       42.46      6.02 o 
  -8   3   4     1241.53     1208.45     24.77 o 
  -7   3   4      200.69      212.87      7.63 o 
  -6   3   4     2275.11     2301.79     40.25 o 
  -5   3   4      550.17      514.78      8.86 o 
  -4   3   4     1810.72     1852.10     29.36 o 
  -3   3   4     2493.43     2482.30     37.40 o 
  -2   3   4      281.46      258.28      6.17 o 
  -1   3   4      622.21      554.43     12.07 o 
   0   3   4       22.61       32.62      5.23 o 
   1   3   4     4009.43     4064.66     52.10 o 
   2   3   4     1473.17     1553.23     24.02 o 
   3   3   4     2239.85     2360.50     35.44 o 
   4   3   4      319.66      319.06      7.21 o 
   5   3   4     2081.57     2222.74     30.19 o 
   6   3   4      172.96      178.02      5.55 o 
   7   3   4       36.18       50.23      4.80 o 
   8   3   4     1586.33     1506.34     37.88 o 
   9   3   4       98.76       86.57      7.94 o 
  10   3   4      581.42      569.22     20.13 o 
  11   3   4       26.13       31.35      6.52 o 
  12   3   4       28.39       27.59      6.96 o 
 -12   4   4      179.55      188.30     12.91 o 
 -11   4   4      589.08      589.75     21.60 o 
 -10   4   4      751.71      712.49     39.89 o 
  -9   4   4     1619.44     1584.51     40.52 o 
  -8   4   4      211.32      222.21      8.61 o 
  -7   4   4      387.96      369.51     11.05 o 
  -6   4   4      999.47      996.19     19.93 o 
  -5   4   4      280.56      287.62      7.48 o 
  -4   4   4     2635.12     2709.47    102.81 o 
  -3   4   4      606.84      616.57     11.97 o 
  -2   4   4     6912.79     7263.97    102.96 o 
  -1   4   4      112.29      103.51      3.62 o 
   0   4   4     7393.33     7658.70     96.58 o 
   1   4   4        8.17        8.04      1.42 o 
   2   4   4    11333.07    11860.94    166.72 o 
   3   4   4      103.02      123.23      4.43 o 
   4   4   4     1540.44     1640.06     26.21 o 
   5   4   4      216.80      212.69      6.12 o 
   6   4   4      271.86      293.26      9.47 o 
   7   4   4     4149.99     3991.46    118.66 o 
   8   4   4      599.53      573.53     21.91 o 
   9   4   4     1177.72     1113.06     36.86 o 
  10   4   4      220.45      213.51     12.43 o 
  11   4   4      552.00      550.84     21.28 o 
  12   4   4      172.72      190.73     12.95 o 
 -11   5   4      182.94      168.47     14.52 o 
 -10   5   4      269.89      262.64     16.88 o 
  -9   5   4      484.02      453.25     17.69 o 
  -8   5   4       52.12       61.39      5.42 o 
  -7   5   4      302.64      299.50     10.29 o 
  -6   5   4     2187.31     2170.09     57.63 o 
  -5   5   4       56.09       58.80      4.01 o 
  -4   5   4        2.27        1.75      2.23 o 
  -3   5   4     1334.17     1300.33     30.25 o 
  -2   5   4       82.93       83.67      4.63 o 
  -1   5   4     5837.85     5521.54    217.89 o 
   0   5   4        0.60        5.04      2.50 o 
   1   5   4     6955.12     7238.41     92.05 o 
   2   5   4      293.16      271.49      6.90 o 
   3   5   4      389.66      385.15     10.48 o 
   4   5   4      857.70      890.50     20.36 o 
   5   5   4        9.86       10.89      2.45 o 
   6   5   4       54.87       55.18      4.73 o 
   7   5   4      246.24      245.03      9.23 o 
   8   5   4      394.88      374.01     15.38 o 
   9   5   4      219.92      204.26     15.15 o 
  10   5   4      559.63      574.91     28.01 o 
  11   5   4       35.19       44.34      7.94 o 
 -10   6   4       18.33       28.76      6.79 o 
  -9   6   4       84.18       70.37      8.32 o 
  -8   6   4        1.28        7.03      3.85 o 
  -7   6   4        9.17       11.88      3.97 o 
  -6   6   4      402.71      361.21     11.81 o 
  -5   6   4      212.72      201.00      7.18 o 
  -4   6   4        0.43        0.00      2.47 o 
  -3   6   4       51.30       46.49      3.81 o 
  -2   6   4      378.60      376.82     10.53 o 
  -1   6   4        9.82        9.04      2.76 o 
   0   6   4       89.19       89.13      5.02 o 
   1   6   4       17.51       17.31      7.00 o 
   2   6   4      311.18      310.88      9.35 o 
   3   6   4      126.00      126.71      5.49 o 
   4   6   4      389.53      392.45      9.68 o 
   5   6   4       80.39       74.87      5.39 o 
   6   6   4       89.22       78.38      5.81 o 
   7   6   4        6.09        3.63      3.65 o 
   8   6   4        0.28        0.54      4.28 o 
   9   6   4        0.21        2.64      4.86 o 
  10   6   4       33.02       41.00      7.73 o 
  -9   7   4      116.01      126.08     24.82 o 
  -8   7   4      491.01      474.30     21.00 o 
  -7   7   4       14.07       12.08      4.17 o 
  -6   7   4        2.69        5.38      3.75 o 
  -5   7   4       44.78       39.78      4.29 o 
  -4   7   4       60.86       54.26      4.57 o 
  -3   7   4      345.04      317.52     10.27 o 
  -2   7   4      149.05      156.89      7.24 o 
  -1   7   4     1541.60     1453.24     36.11 o 
   0   7   4        0.40        1.00      3.65 o 
   1   7   4     1295.22     1296.69     33.04 o 
   2   7   4       60.17       61.08      6.47 o 
   3   7   4      135.77      134.11      8.53 o 
   4   7   4       30.25       37.15      5.98 o 
   5   7   4       30.68       31.37      5.58 o 
   6   7   4       58.35       60.78      6.98 o 
   7   7   4       15.84       17.45      4.52 o 
   8   7   4       44.02       53.19      5.86 o 
   9   7   4        5.62        8.99      5.83 o 
  -8   8   4       24.95       17.60      5.22 o 
  -7   8   4      164.16      163.67      9.09 o 
  -6   8   4       24.58       29.91      5.27 o 
  -5   8   4        8.36       10.33      3.44 o 
  -4   8   4      155.49      146.30      9.76 o 
  -3   8   4       36.72       48.29      6.63 o 
  -2   8   4      599.07      566.85     19.24 o 
  -1   8   4        2.62        6.13      4.57 o 
   0   8   4     2059.86     1924.27     62.82 o 
   1   8   4      300.43      300.71     13.75 o 
   2   8   4      533.89      549.25     19.01 o 
   3   8   4       10.37        6.44      4.72 o 
   4   8   4       83.01       95.99      8.33 o 
   5   8   4        6.25        1.61      6.50 o 
   6   8   4       45.76       43.59      9.44 o 
   7   8   4       38.77       46.11      7.14 o 
   8   8   4       99.68       85.99      9.02 o 
  -6   9   4       25.41       24.91      6.82 o 
  -5   9   4        8.53        9.60      7.57 o 
  -4   9   4       51.03       41.54      7.23 o 
  -3   9   4      194.41      214.67     16.51 o 
  -2   9   4       42.91       39.63      7.44 o 
  -1   9   4      392.32      398.89     20.56 o 
   0   9   4       35.30       33.97      6.56 o 
   1   9   4      339.72      357.48     15.98 o 
   2   9   4       35.55       44.63      9.98 o 
   3   9   4       27.54       32.22     14.68 o 
   4   9   4        7.41        6.38      7.72 o 
   5   9   4       21.15       39.61     10.74 o 
  -1  10   4        1.97        0.00      7.42 o 
   0  10   4       73.12       66.33      8.72 o 
 -13   1   5       68.48       81.42      9.04 o 
 -12   1   5       81.48       94.10      8.60 o 
 -11   1   5        1.84        4.24      3.51 o 
 -10   1   5       70.90       72.16      4.64 o 
  -9   1   5        6.88        9.78      2.73 o 
  -8   1   5      281.91      287.08      7.82 o 
  -7   1   5     2048.11     2008.85     25.58 o 
  -6   1   5        6.63        8.82      1.52 o 
  -5   1   5     8796.57     9145.74    105.74 o 
  -4   1   5      387.67      376.04      6.24 o 
  -3   1   5     4450.23     4430.01     52.14 o 
  -2   1   5     1033.61     1017.48     14.71 o 
  -1   1   5      299.70      259.81      6.67 o 
   0   1   5       23.83       17.48      3.17 o 
   1   1   5      574.88      561.92     14.01 o 
   2   1   5       35.41       21.68      5.30 o 
   3   1   5       34.37       27.93      4.12 o 
   4   1   5       88.07       46.51      2.75 o 
   5   1   5      376.31      333.54      7.11 o 
   6   1   5     2721.83     2695.65    217.00 o 
   7   1   5      489.19      475.36     14.94 o 
   8   1   5     2224.93     2254.86     50.47 o 
   9   1   5        0.88        0.00      3.51 o 
  10   1   5       15.67       14.77      4.93 o 
  11   1   5      177.57      172.24     10.27 o 
  12   1   5        4.86        0.00      6.50 o 
  13   1   5      130.87      127.89     10.81 o 
 -13   2   5       61.45       60.76      8.40 o 
 -12   2   5      273.74      267.57     13.77 o 
 -11   2   5      178.01      180.50     11.11 o 
 -10   2   5       59.01       57.56      6.67 o 
  -9   2   5       98.01      102.55      5.89 o 
  -8   2   5      958.38      910.01     23.62 o 
  -7   2   5       96.68       98.61      4.22 o 
  -6   2   5     5819.83     5959.65     91.30 o 
  -5   2   5      600.72      576.21      8.85 o 
  -4   2   5    16955.08    18010.11    214.59 o 
  -3   2   5     3078.33     3203.09     42.18 o 
  -2   2   5     5079.35     5060.17     72.76 o 
  -1   2   5     1211.57     1224.67     22.34 o 
   0   2   5      219.19      211.34      5.91 o 
   1   2   5     2716.63     2693.82     55.84 o 
   2   2   5      154.57      161.09      6.73 o 
   3   2   5     6428.49     6498.14    105.60 o 
   4   2   5      242.66      222.32      6.40 o 
   5   2   5    11266.74    11394.02    158.22 o 
   6   2   5     2369.38     2490.06     43.42 o 
   7   2   5     2353.31     2398.28     73.05 o 
   8   2   5      120.39      103.14      7.03 o 
   9   2   5      419.83      445.98     44.38 o 
  10   2   5      151.90      147.17      9.97 o 
  11   2   5      133.84      128.60     12.11 o 
  12   2   5      319.34      301.89     15.26 o 
  13   2   5       29.95       40.72     11.13 o 
 -13   3   5       62.36       74.69      9.17 o 
 -12   3   5       77.46       82.18      9.12 o 
 -11   3   5      490.67      466.54     18.33 o 
 -10   3   5        3.98        4.97      4.77 o 
  -9   3   5      378.04      385.88     14.93 o 
  -8   3   5       90.69       82.60      6.94 o 
  -7   3   5     1042.30      992.00     21.08 o 
  -6   3   5     1185.63     1201.06     20.73 o 
  -5   3   5     1856.81     1799.03     54.36 o 
  -4   3   5      406.45      454.08     10.22 o 
  -3   3   5     3266.67     3345.46     49.61 o 
  -2   3   5      191.24      201.17      5.54 o 
  -1   3   5     2317.31     2440.40     41.94 o 
   0   3   5     1549.05     1619.40     22.10 o 
   1   3   5      130.58      121.15      3.75 o 
   2   3   5    11153.91    11817.99    244.09 o 
   3   3   5       20.69       22.52      2.16 o 
   4   3   5     4800.77     4913.78     82.47 o 
   5   3   5       44.44       38.80      2.78 o 
   6   3   5     1444.83     1472.54     30.41 o 
   7   3   5       10.90       12.29      2.50 o 
   8   3   5      962.46      914.40     26.23 o 
   9   3   5      199.94      187.39     10.80 o 
  10   3   5       10.69       11.93      5.62 o 
  11   3   5       50.84       47.93      7.57 o 
  12   3   5      128.82      144.86     11.52 o 
 -12   4   5        7.25       12.28      6.24 o 
 -11   4   5      297.37      276.29     21.82 o 
 -10   4   5       85.96       92.08      8.82 o 
  -9   4   5       56.60       54.68      7.08 o 
  -8   4   5       66.18       62.18      5.18 o 
  -7   4   5      580.67      545.77     20.58 o 
  -6   4   5       88.00       77.97      4.23 o 
  -5   4   5        4.24        5.36      2.17 o 
  -4   4   5       12.71        9.85      2.28 o 
  -3   4   5       41.24       42.71      3.11 o 
  -2   4   5       22.03       21.03      2.60 o 
  -1   4   5      156.34      153.76      4.65 o 
   0   4   5     1301.42     1349.26     19.10 o 
   1   4   5       31.60       23.15      1.89 o 
   2   4   5      117.13      111.37      4.27 o 
   3   4   5      270.68      245.63      6.46 o 
   4   4   5      594.21      607.91     19.70 o 
   5   4   5      461.76      495.51     20.08 o 
   6   4   5      488.37      493.68     12.88 o 
   7   4   5       20.33       13.79      3.48 o 
   8   4   5       11.70        8.64      8.91 o 
   9   4   5       34.15       26.99      5.82 o 
  10   4   5        0.23        3.70      4.91 o 
  11   4   5       22.65       22.98      6.52 o 
  12   4   5       23.88       17.89      9.75 o 
 -11   5   5       20.48       29.15      7.31 o 
 -10   5   5        0.72        0.73      5.01 o 
  -9   5   5       29.33       23.62      6.21 o 
  -8   5   5       90.68       78.55      6.03 o 
  -7   5   5       15.26       32.48      7.42 o 
  -6   5   5      281.48      269.95      8.03 o 
  -5   5   5     1676.90     1634.43     35.01 o 
  -4   5   5      119.68      120.10      5.24 o 
  -3   5   5     1541.37     1519.32     30.00 o 
  -2   5   5      155.31      160.75      6.25 o 
  -1   5   5      776.34      768.64     16.52 o 
   0   5   5       20.79       19.87      2.42 o 
   1   5   5       50.05       53.96      3.90 o 
   2   5   5      929.16      929.72     37.19 o 
   3   5   5      109.03      126.66      4.97 o 
   4   5   5     1014.31     1055.18     18.80 o 
   5   5   5        0.82        1.60      2.17 o 
   6   5   5     1539.59     1570.45     31.25 o 
   7   5   5       61.62       50.91      4.99 o 
   8   5   5      312.97      299.36     13.64 o 
   9   5   5       80.96       82.14      8.55 o 
  10   5   5       41.52       38.12      7.22 o 
  11   5   5       30.05       24.10      7.02 o 
 -10   6   5      139.24      159.21     15.57 o 
  -9   6   5      208.92      215.36     12.86 o 
  -8   6   5      511.48      506.86     19.15 o 
  -7   6   5      398.14      388.29     22.55 o 
  -6   6   5     1834.51     1751.50     35.30 o 
  -5   6   5      540.82      532.50     16.39 o 
  -4   6   5      825.26      802.86     22.24 o 
  -3   6   5        4.85        6.43      2.82 o 
  -2   6   5     1226.26     1163.62     23.65 o 
  -1   6   5      279.97      261.15      8.57 o 
   0   6   5     1224.31     1185.01     23.84 o 
   1   6   5     1177.46     1116.93     43.34 o 
   2   6   5       33.18       40.34      5.97 o 
   3   6   5     2605.84     2619.42     46.80 o 
   4   6   5       71.15       77.70      6.97 o 
   5   6   5     3182.44     3275.90     58.76 o 
   6   6   5      215.19      195.80      8.61 o 
   7   6   5      671.56      683.57     23.03 o 
   8   6   5        8.64        7.58      4.87 o 
   9   6   5       66.39       72.05      8.58 o 
  10   6   5       10.06        9.98      5.75 o 
  -9   7   5      276.94      270.28     20.17 o 
  -8   7   5        4.92        3.19      4.15 o 
  -7   7   5      243.75      261.19     12.85 o 
  -6   7   5      256.75      246.45     10.28 o 
  -5   7   5      804.72      767.22     16.52 o 
  -4   7   5       80.52       81.19      6.49 o 
  -3   7   5      333.76      329.99     11.11 o 
  -2   7   5      125.44      118.13      6.48 o 
  -1   7   5      344.71      321.41     13.23 o 
   0   7   5       46.27       42.25      5.83 o 
   1   7   5       58.41       63.99      6.90 o 
   2   7   5     1660.45     1574.65     38.70 o 
   3   7   5        0.87        1.81      3.92 o 
   4   7   5      603.94      632.70     16.00 o 
   5   7   5      243.66      250.68     11.91 o 
   6   7   5      375.53      383.27     18.65 o 
   7   7   5        4.36        3.09      4.49 o 
   8   7   5       85.72       79.93     11.63 o 
   9   7   5        1.43        6.84      8.53 o 
  -8   8   5       59.21       38.03      5.99 o 
  -7   8   5       20.35       18.73      4.97 o 
  -6   8   5       71.82       65.06      6.50 o 
  -5   8   5       33.11       31.71      4.26 o 
  -4   8   5       46.12       41.10      6.48 o 
  -3   8   5       20.24       18.43      5.34 o 
  -2   8   5       55.52       58.86      7.27 o 
  -1   8   5       11.21        5.19      4.70 o 
   0   8   5       76.88       78.22      9.25 o 
   1   8   5        1.05        0.00      4.57 o 
   2   8   5       27.85       23.90      8.16 o 
   3   8   5        4.80        5.81      4.76 o 
   4   8   5        5.78        8.57      4.93 o 
   5   8   5       13.93       20.11      7.99 o 
   6   8   5        2.56        2.22      7.07 o 
   7   8   5       16.25       23.61      6.44 o 
  -5   9   5       20.35       16.98      8.18 o 
  -4   9   5        1.33        3.84      5.05 o 
  -3   9   5      245.53      239.52     13.18 o 
  -2   9   5       18.58       18.58      6.23 o 
  -1   9   5       21.39       30.05      6.34 o 
   0   9   5       77.66       87.88     12.93 o 
   1   9   5       17.45       16.60      5.92 o 
   2   9   5        1.77        3.14      5.07 o 
   3   9   5       37.32       43.74      7.30 o 
   4   9   5      245.18      272.00     20.28 o 
   5   9   5       30.54       37.32     10.63 o 
 -12   0   6      126.13      131.73     13.73 o 
 -11   0   6      905.39      940.21     26.77 o 
 -10   0   6     1310.47     1340.47     34.04 o 
  -9   0   6      334.91      344.40     12.97 o 
  -8   0   6      974.59      984.16     25.37 o 
  -7   0   6       10.21       10.52      2.54 o 
  -6   0   6     8269.02     8923.24    196.60 o 
  -5   0   6     1257.86     1303.95     24.51 o 
  -4   0   6      639.73      646.44     14.02 o 
  -3   0   6    13460.99    13601.25    267.48 o 
  -2   0   6        0.48        0.00      1.68 o 
  -1   0   6    29153.01    24891.42    688.37 o 
   0   0   6     1552.81     1533.84     48.37 o 
   1   0   6     7488.15     6820.20    193.02 o 
   2   0   6      278.52      317.77     13.88 o 
   3   0   6     5480.66     5770.71    163.91 o 
   4   0   6     1805.36     2229.45     66.70 o 
   5   0   6      167.70      163.18      7.08 o 
   6   0   6      367.19      360.84     20.42 o 
   7   0   6      725.90      757.31     29.90 o 
   8   0   6     1540.42     1521.27     51.94 o 
   9   0   6     1387.15     1343.22     48.14 o 
  10   0   6     2067.67     1982.01     66.43 o 
  11   0   6       20.27       23.36      7.84 o 
  12   0   6      412.96      428.84     23.93 o 
  13   0   6       33.24       25.77      8.91 o 
 -13   1   6      114.33      101.26     15.26 o 
 -12   1   6      482.81      513.43     19.09 o 
 -11   1   6      102.02      105.56      8.41 o 
 -10   1   6       34.08       38.59      4.60 o 
  -9   1   6      846.19      817.33     16.10 o 
  -8   1   6      248.05      263.73     10.66 o 
  -7   1   6     1285.10     1304.94     21.04 o 
  -6   1   6      161.64      157.53      5.18 o 
  -5   1   6      422.42      417.72      7.17 o 
  -4   1   6      580.44      559.44      8.67 o 
  -3   1   6        0.29        0.66      1.10 o 
  -2   1   6     8848.57     8641.98    140.51 o 
  -1   1   6     2877.68     2934.14     49.86 o 
   0   1   6    10481.88    10132.39    200.73 o 
   1   1   6       17.12       15.96      2.53 o 
   2   1   6     2026.53     1964.39     42.32 o 
   3   1   6      859.32      855.71     44.93 o 
   4   1   6      146.28      142.47      5.19 o 
   5   1   6       37.18       43.95      2.76 o 
   6   1   6      667.56      715.65     15.75 o 
   7   1   6     2077.99     2117.17     47.77 o 
   8   1   6      168.91      185.25      9.57 o 
   9   1   6      818.25      835.75     23.89 o 
  10   1   6       96.69       89.76      7.66 o 
  11   1   6      728.85      723.24     31.77 o 
  12   1   6       91.96       99.78     13.04 o 
 -13   2   6       55.26       50.44      8.05 o 
 -12   2   6       41.08       32.68      6.98 o 
 -11   2   6        0.32        0.00      4.70 o 
 -10   2   6      285.30      285.23     13.01 o 
  -9   2   6      121.23      119.35      8.26 o 
  -8   2   6      148.65      149.74      8.01 o 
  -7   2   6      199.43      202.77      5.00 o 
  -6   2   6       40.99       53.63      6.58 o 
  -5   2   6      145.06      151.68      3.98 o 
  -4   2   6      974.99     1027.55     16.06 o 
  -3   2   6      216.92      192.67     11.51 o 
  -2   2   6      111.37      120.61      4.74 o 
  -1   2   6      605.85      576.38     12.47 o 
   0   2   6       82.94      111.20      4.53 o 
   1   2   6      146.43      229.41     42.55 o 
   2   2   6      211.39      260.93      8.72 o 
   3   2   6     1899.06     2098.99     36.76 o 
   4   2   6      990.94     1067.57     20.54 o 
   5   2   6        1.92        0.07      1.80 o 
   6   2   6      282.73      287.61      8.57 o 
   7   2   6      487.88      468.63     36.55 o 
   8   2   6        2.58        8.16      5.79 o 
   9   2   6        3.00        5.04      4.01 o 
  10   2   6        3.02        2.49      6.27 o 
  11   2   6       37.42       40.02      7.09 o 
  12   2   6        1.61        0.17      4.80 o 
 -12   3   6      148.05      165.41     11.79 o 
 -11   3   6       33.86       28.71      6.48 o 
 -10   3   6      279.99      292.73     13.64 o 
  -9   3   6       43.89       39.17      6.16 o 
  -8   3   6       91.17       74.21      5.67 o 
  -7   3   6     1263.78     1213.98     28.47 o 
  -6   3   6        4.82        8.12      3.98 o 
  -5   3   6     1010.50     1004.30     20.99 o 
  -4   3   6     1987.52     2058.36     32.35 o 
  -3   3   6      119.32      128.92      5.32 o 
  -2   3   6     3090.27     3054.46     52.21 o 
  -1   3   6     1145.92     1176.68     22.40 o 
   0   3   6     5905.75     6103.42     87.18 o 
   1   3   6     3438.00     3823.77     56.28 o 
   2   3   6      161.25      134.18      5.26 o 
   3   3   6       43.34       42.53      3.23 o 
   4   3   6      278.61      290.41      8.23 o 
   5   3   6        1.03        1.05      1.99 o 
   6   3   6      614.41      613.87     14.23 o 
   7   3   6        2.70        5.35      2.38 o 
   8   3   6      125.98      104.69     10.21 o 
   9   3   6     1540.29     1531.69     40.08 o 
  10   3   6      253.39      232.39     14.45 o 
  11   3   6      304.61      336.36     16.10 o 
  12   3   6        5.34        4.64      5.61 o 
 -12   4   6      209.25      181.34     12.67 o 
 -11   4   6      469.51      483.36     19.59 o 
 -10   4   6      369.45      377.43     16.33 o 
  -9   4   6      352.81      358.95     15.24 o 
  -8   4   6     1658.56     1531.40     39.22 o 
  -7   4   6      144.16      146.81      7.22 o 
  -6   4   6      179.90      178.54      6.27 o 
  -5   4   6     1135.93     1109.23     19.84 o 
  -4   4   6        1.15        3.56      2.11 o 
  -3   4   6     3617.68     3680.42     83.50 o 
  -2   4   6      324.04      287.12     14.29 o 
  -1   4   6     5836.70     5726.86     81.48 o 
   0   4   6      156.00      149.13      4.85 o 
   1   4   6     6153.46     6126.76    100.03 o 
   2   4   6      389.34      444.36      9.28 o 
   3   4   6     2292.28     2304.28     35.58 o 
   4   4   6      129.65      146.24      5.27 o 
   5   4   6      139.96      126.57      5.18 o 
   6   4   6      876.16      886.96     19.65 o 
   7   4   6        3.67        5.17      3.12 o 
   8   4   6     1548.64     1461.67     38.08 o 
   9   4   6       48.05       39.64      6.56 o 
  10   4   6      774.25      754.57     25.94 o 
  11   4   6      235.70      269.03     24.26 o 
 -11   5   6      339.36      318.84     16.20 o 
 -10   5   6      187.47      200.95     12.65 o 
  -9   5   6      551.88      581.80     24.87 o 
  -8   5   6      575.15      594.89     17.21 o 
  -7   5   6      603.01      588.84     24.49 o 
  -6   5   6      840.57      833.04     16.66 o 
  -5   5   6      320.83      290.50      8.40 o 
  -4   5   6        5.64        3.04      2.30 o 
  -3   5   6      634.78      612.24     12.90 o 
  -2   5   6      439.06      389.58     10.71 o 
  -1   5   6       20.18       23.01      3.17 o 
   0   5   6     6351.50     6433.63     91.62 o 
   1   5   6      210.66      197.68      5.99 o 
   2   5   6     2126.15     2127.38     55.26 o 
   3   5   6       34.83       43.83      3.90 o 
   4   5   6      367.57      365.48      9.05 o 
   5   5   6     1950.61     2021.97     41.27 o 
   6   5   6      172.83      185.76      8.10 o 
   7   5   6     1234.37     1201.85     43.37 o 
   8   5   6       89.78       85.10      8.17 o 
   9   5   6      559.21      553.22     20.38 o 
  10   5   6       20.45       35.04      7.19 o 
  11   5   6       17.66       16.23      6.51 o 
 -10   6   6       15.20       13.95      6.28 o 
  -9   6   6      160.73      162.02     18.65 o 
  -8   6   6      135.44      120.47      7.68 o 
  -7   6   6      101.26       94.52      8.37 o 
  -6   6   6        7.58        8.82      3.28 o 
  -5   6   6      192.35      183.88      7.06 o 
  -4   6   6        8.04        5.96      2.74 o 
  -3   6   6      177.74      167.37      7.27 o 
  -2   6   6       76.42       76.08      5.14 o 
  -1   6   6      169.60      179.97      7.81 o 
   0   6   6      199.65      190.44      8.79 o 
   1   6   6      204.32      185.23     16.59 o 
   2   6   6       38.46       38.68      4.00 o 
   3   6   6      464.31      466.63     12.51 o 
   4   6   6       97.25       94.79      5.71 o 
   5   6   6      357.18      347.06     13.53 o 
   6   6   6      206.72      203.59     13.34 o 
   7   6   6       49.90       37.25      5.06 o 
   8   6   6        1.97        0.00      4.46 o 
   9   6   6        8.38       12.56      5.94 o 
  10   6   6        8.78       10.74      6.31 o 
  -9   7   6       22.13       29.77      7.43 o 
  -8   7   6      292.96      288.43     12.11 o 
  -7   7   6        3.21        8.56      4.32 o 
  -6   7   6        1.05        3.54      3.88 o 
  -5   7   6       14.94       14.79      3.62 o 
  -4   7   6       33.12       36.81      4.69 o 
  -3   7   6      112.82      118.53      8.11 o 
  -2   7   6       18.06       21.34      3.97 o 
  -1   7   6      196.78      205.85     12.03 o 
   0   7   6      376.62      354.04     16.30 o 
   1   7   6       47.60       51.55      6.20 o 
   2   7   6      556.19      499.34     17.15 o 
   3   7   6       56.12       59.02      6.60 o 
   4   7   6      302.23      324.02     10.85 o 
   5   7   6      130.66      113.39      8.46 o 
   6   7   6        0.96        0.00      3.81 o 
   7   7   6       79.61       81.15      8.03 o 
   8   7   6        0.69        0.50      7.30 o 
  -7   8   6      244.88      250.31     14.23 o 
  -6   8   6        3.36        3.99      4.13 o 
  -5   8   6       49.95       53.21      5.72 o 
  -4   8   6      114.30      132.78      9.59 o 
  -3   8   6      155.07      159.02     10.46 o 
  -2   8   6       41.24       35.36      6.36 o 
  -1   8   6      401.99      410.99     16.44 o 
   0   8   6      102.34      101.12      8.68 o 
   1   8   6     1107.15     1136.87     72.00 o 
   2   8   6       56.55       55.27      7.16 o 
   3   8   6     1376.72     1478.47     40.95 o 
   4   8   6        1.16        5.94      4.92 o 
   5   8   6       38.72       57.20     10.55 o 
   6   8   6      162.89      174.86     15.80 o 
   7   8   6        1.19        5.53      5.20 o 
  -5   9   6       21.40       16.33      8.76 o 
  -4   9   6       85.96       83.82      8.90 o 
  -3   9   6       33.94       31.56      9.46 o 
  -2   9   6      199.23      202.30     12.05 o 
  -1   9   6        0.11        0.00      4.41 o 
   0   9   6      748.19      735.95     47.62 o 
   1   9   6       33.28       30.84      6.93 o 
   2   9   6      241.17      256.45     13.97 o 
   3   9   6        5.70        8.12      7.24 o 
   4   9   6       71.66       97.21     14.11 o 
 -13   1   7       96.36      111.05      9.89 o 
 -12   1   7      262.35      316.34     14.93 o 
 -11   1   7        9.70       10.59      6.90 o 
 -10   1   7      104.33      111.95      9.12 o 
  -9   1   7       85.12       80.62      6.08 o 
  -8   1   7      216.55      206.22      6.69 o 
  -7   1   7      107.42      109.81      3.84 o 
  -6   1   7     1148.61     1175.83     16.36 o 
  -5   1   7      117.57      116.83      3.58 o 
  -4   1   7     5637.24     5869.32     69.18 o 
  -3   1   7      649.72      725.87     11.90 o 
  -2   1   7    12555.85    12422.40    200.01 o 
  -1   1   7     4484.19     4594.06     76.61 o 
   0   1   7     1201.37     1224.84     28.79 o 
   1   1   7     6401.51     6230.80    125.78 o 
   2   1   7      481.02      411.62     12.38 o 
   3   1   7     2649.59     2609.09     55.38 o 
   4   1   7        4.44        0.00      2.00 o 
   5   1   7     1629.46     1596.48     29.47 o 
   6   1   7      315.14      331.37     10.26 o 
   7   1   7     1326.49     1312.78     67.51 o 
   8   1   7      557.23      543.87     17.72 o 
   9   1   7      475.41      461.83     16.62 o 
  10   1   7        2.79        2.64      4.35 o 
  11   1   7      256.14      238.35     17.37 o 
  12   1   7      229.35      267.31     20.20 o 
 -12   2   7      227.40      248.66     13.60 o 
 -11   2   7      288.33      310.08     21.66 o 
 -10   2   7        3.06        8.17      7.51 o 
  -9   2   7      226.82      200.80     10.46 o 
  -8   2   7      178.76      165.67      7.22 o 
  -7   2   7     1390.87     1376.17     20.90 o 
  -6   2   7      355.27      353.74      7.78 o 
  -5   2   7     8004.86     8431.22    114.88 o 
  -4   2   7       10.98       11.36      1.52 o 
  -3   2   7    10568.40    10914.12    169.28 o 
  -2   2   7      269.93      242.06      9.05 o 
  -1   2   7     1616.65     1522.54     34.48 o 
   0   2   7     3348.63     3615.41     75.05 o 
   1   2   7        5.84        6.84      4.15 o 
   2   2   7     2149.75     1951.92     80.37 o 
   3   2   7      357.61      374.22      9.62 o 
   4   2   7     6368.09     6443.90    136.66 o 
   5   2   7       51.32       59.79      3.89 o 
   6   2   7     1948.72     1884.65     81.94 o 
   7   2   7      586.84      571.42     17.90 o 
   8   2   7      968.89      986.32     32.32 o 
   9   2   7       18.47       21.15      5.01 o 
  10   2   7      399.71      401.26     23.63 o 
  11   2   7      422.31      394.13     23.86 o 
  12   2   7       32.60       25.29      7.11 o 
 -12   3   7        9.88       14.65      6.59 o 
 -11   3   7       85.67      110.19      9.66 o 
 -10   3   7       95.73       96.31     13.25 o 
  -9   3   7      148.74      134.44      9.33 o 
  -8   3   7      867.24      797.94     18.74 o 
  -7   3   7      985.40      992.25     21.68 o 
  -6   3   7      692.75      666.94     13.80 o 
  -5   3   7     1667.79     1709.16     28.32 o 
  -4   3   7     1649.23     1561.99     25.81 o 
  -3   3   7      614.49      599.22     12.11 o 
  -2   3   7     2081.77     2250.22     40.06 o 
  -1   3   7       59.19       73.07      6.05 o 
   0   3   7       54.80       80.57      4.40 o 
   1   3   7      425.44      410.38     17.29 o 
   2   3   7      152.67      164.56      6.08 o 
   3   3   7     3193.47     3288.42     56.35 o 
   4   3   7      367.50      385.60     11.40 o 
   5   3   7     3610.24     3696.62     63.07 o 
   6   3   7        2.02        3.17      2.47 o 
   7   3   7     1115.41     1167.58     29.80 o 
   8   3   7      106.55      109.36     12.20 o 
   9   3   7       73.09       79.28      8.37 o 
  10   3   7       35.66       37.12      7.22 o 
  11   3   7        5.80        0.38      5.19 o 
  12   3   7      159.12      159.71     12.40 o 
 -12   4   7       27.61       23.14     10.82 o 
 -11   4   7        1.79        4.51      5.62 o 
 -10   4   7       29.33       38.64      7.29 o 
  -9   4   7       97.56       93.90      8.78 o 
  -8   4   7        1.22        0.55      3.13 o 
  -7   4   7      289.32      298.58     26.74 o 
  -6   4   7       72.83       70.31      6.85 o 
  -5   4   7       18.13       18.44      3.23 o 
  -4   4   7       99.58      100.67      4.76 o 
  -3   4   7      849.13      834.41     22.21 o 
  -2   4   7      151.44      149.40      6.17 o 
  -1   4   7      158.60      159.32      6.42 o 
   0   4   7        2.29        0.26      1.75 o 
   1   4   7      838.56      851.57     17.79 o 
   2   4   7       16.65       38.64      8.88 o 
   3   4   7      768.01      806.68     24.14 o 
   4   4   7      749.41      767.93     14.68 o 
   5   4   7      233.99      231.56      6.98 o 
   6   4   7       42.75       40.64      4.35 o 
   7   4   7      164.85      178.80      7.96 o 
   8   4   7       14.81        9.44      5.01 o 
   9   4   7       68.19       78.63      8.40 o 
  10   4   7       22.25       14.21      5.99 o 
  11   4   7       33.59       31.01     13.92 o 
 -11   5   7        0.49        0.00      5.49 o 
 -10   5   7       55.70       56.92      9.23 o 
  -9   5   7       62.24       64.80      8.25 o 
  -8   5   7       24.36       29.12      4.98 o 
  -7   5   7        9.50       11.90      3.89 o 
  -6   5   7      483.06      443.59     11.94 o 
  -5   5   7      191.57      184.87      6.78 o 
  -4   5   7      241.22      226.07      7.31 o 
  -3   5   7      287.98      294.85      9.32 o 
  -2   5   7      529.30      493.86     12.79 o 
  -1   5   7      187.95      184.03      7.16 o 
   0   5   7        2.84        3.58      2.07 o 
   1   5   7      548.58      514.36     13.30 o 
   2   5   7       16.58       18.63      3.43 o 
   3   5   7      553.59      537.91     13.41 o 
   4   5   7       47.90       47.36      4.26 o 
   5   5   7      297.20      301.35     10.02 o 
   6   5   7       16.92       14.31      3.78 o 
   7   5   7      479.26      520.44     14.82 o 
   8   5   7       51.62       51.42      7.11 o 
   9   5   7      110.41      124.64     10.07 o 
  10   5   7       67.61       55.50      8.16 o 
 -10   6   7       45.99       45.36      8.31 o 
  -9   6   7      100.90       98.85      9.83 o 
  -8   6   7      132.12      129.21     10.50 o 
  -7   6   7     1074.77     1047.76     26.69 o 
  -6   6   7      505.05      508.26     16.84 o 
  -5   6   7     1279.85     1311.89     24.21 o 
  -4   6   7      140.40      128.61     11.81 o 
  -3   6   7      432.10      394.41     11.67 o 
  -2   6   7        4.97        4.43      2.93 o 
  -1   6   7      294.88      285.27      9.50 o 
   0   6   7      115.97      109.61      6.08 o 
   1   6   7      197.86      201.28     16.44 o 
   2   6   7      385.78      351.69     10.54 o 
   3   6   7       13.82       11.32      3.28 o 
   4   6   7     1727.98     1750.03     33.87 o 
   5   6   7        0.92        0.00      4.00 o 
   6   6   7     2183.53     2180.40    160.69 o 
   7   6   7        0.14        0.00      4.78 o 
   8   6   7       82.62       90.75     12.05 o 
   9   6   7        2.28        0.00      4.77 o 
  -9   7   7        9.70        3.11      5.26 o 
  -8   7   7      269.17      274.33     11.84 o 
  -7   7   7      102.16      100.73      7.67 o 
  -6   7   7      550.89      518.03     15.84 o 
  -5   7   7      579.47      586.09     15.99 o 
  -4   7   7      524.73      539.25     15.01 o 
  -3   7   7       10.16       25.39      4.63 o 
  -2   7   7     1089.41     1041.83     24.35 o 
  -1   7   7       18.21       16.32      5.08 o 
   0   7   7       73.99       62.51      6.79 o 
   1   7   7      281.17      237.48     17.78 o 
   2   7   7        1.69        0.00      3.82 o 
   3   7   7     1394.49     1346.06     34.64 o 
   4   7   7      166.92      173.45     10.13 o 
   5   7   7     1275.10     1298.83     47.56 o 
   6   7   7       14.96       20.03      5.96 o 
   7   7   7      285.17      345.40     15.01 o 
   8   7   7        2.81        2.60      7.30 o 
  -7   8   7       60.67       62.88      7.06 o 
  -6   8   7        0.33        0.00      4.76 o 
  -5   8   7       11.71        5.46      3.95 o 
  -4   8   7       12.34        8.86      4.09 o 
  -3   8   7        5.35        9.64      5.08 o 
  -2   8   7       41.13       35.94      6.47 o 
  -1   8   7       72.59       81.98      8.15 o 
   0   8   7      217.84      215.67     11.99 o 
   1   8   7        3.50        2.97      5.01 o 
   2   8   7      111.80      120.58      9.52 o 
   3   8   7       98.57       92.61      8.59 o 
   4   8   7       13.13        8.11      7.53 o 
   5   8   7        0.04        1.07      7.03 o 
   6   8   7       20.98       10.44      7.95 o 
  -4   9   7       88.86       78.75      8.74 o 
  -3   9   7       47.03       49.97      7.73 o 
  -2   9   7        7.69        2.41      5.09 o 
  -1   9   7       32.30       27.47     12.56 o 
   0   9   7       30.33       29.13      8.18 o 
   1   9   7       21.58       17.01      6.14 o 
   2   9   7      108.47      105.64      9.61 o 
   3   9   7      359.05      332.82     15.78 o 
   4   9   7        1.06        0.00      7.84 o 
 -11   0   8      887.00      851.51     34.73 o 
 -10   0   8     1963.43     2130.66     50.23 o 
  -9   0   8     1090.82     1107.95     29.06 o 
  -8   0   8     1068.36     1082.18     36.09 o 
  -7   0   8     1481.97     1553.28     29.94 o 
  -6   0   8       10.81       11.80      2.84 o 
  -5   0   8       87.15       89.66      4.74 o 
  -4   0   8      266.17      252.98      7.77 o 
  -3   0   8      502.67      606.75     16.99 o 
  -2   0   8    14349.18    14758.80    290.03 o 
  -1   0   8      546.53      648.48     25.76 o 
   0   0   8    11537.15    10562.24    297.89 o 
   1   0   8      231.71      177.60     11.38 o 
   2   0   8    14803.58    14111.25    394.49 o 
   3   0   8      613.34      643.12     25.00 o 
   4   0   8      161.74      165.79     10.64 o 
   5   0   8     2195.11     2142.47     47.59 o 
   6   0   8       11.20       12.35      5.70 o 
   7   0   8      184.45      213.80     14.81 o 
   8   0   8      397.76      409.47     21.79 o 
   9   0   8     3115.22     3015.39     95.78 o 
  10   0   8      276.14      302.99     20.29 o 
  11   0   8      635.72      659.19     31.66 o 
  12   0   8       77.61       72.32     12.39 o 
 -12   1   8      120.95      125.30      9.99 o 
 -11   1   8       23.69       36.74      6.54 o 
 -10   1   8      692.66      691.05     21.76 o 
  -9   1   8      988.56     1027.88     22.42 o 
  -8   1   8      384.59      366.70     16.54 o 
  -7   1   8      510.65      514.58     18.14 o 
  -6   1   8        6.28        9.07      3.82 o 
  -5   1   8      392.68      396.11      7.37 o 
  -4   1   8     1264.89     1420.01     19.16 o 
  -3   1   8     3050.36     3263.46     48.58 o 
  -2   1   8      137.02      195.53     15.44 o 
  -1   1   8     2860.78     2637.24     81.44 o 
   0   1   8      240.90      224.94      9.15 o 
   1   1   8     9257.58     8971.41    332.56 o 
   2   1   8       11.81        5.79      3.31 o 
   3   1   8     1121.25     1067.74     26.14 o 
   4   1   8      278.14      293.75     10.63 o 
   5   1   8      601.62      600.52     14.04 o 
   6   1   8      485.31      472.26     12.58 o 
   7   1   8        4.43        1.48      3.69 o 
   8   1   8      511.34      547.94     18.45 o 
   9   1   8      178.11      170.56     23.49 o 
  10   1   8      548.48      565.91     24.33 o 
  11   1   8       51.18       66.47      8.09 o 
  12   1   8      144.44      133.57     15.19 o 
 -12   2   8       40.81       36.53      7.29 o 
 -11   2   8        0.07        0.28      4.96 o 
 -10   2   8        2.66        0.00      4.44 o 
  -9   2   8       17.36       24.37      5.25 o 
  -8   2   8      216.86      222.07      8.78 o 
  -7   2   8       48.61       47.28      3.38 o 
  -6   2   8       31.61       28.84      2.77 o 
  -5   2   8       15.97       17.86      2.42 o 
  -4   2   8      213.34      202.75      9.86 o 
  -3   2   8       12.42        4.28      3.19 o 
  -2   2   8        7.26       11.30      2.55 o 
  -1   2   8        5.89        4.03      2.10 o 
   0   2   8     1646.41     1860.64     59.31 o 
   1   2   8      365.95      400.32     16.39 o 
   2   2   8       70.51       83.92      6.73 o 
   3   2   8      184.67      185.06      6.61 o 
   4   2   8        0.18        0.00      1.96 o 
   5   2   8      108.12      108.17      6.61 o 
   6   2   8        0.27        0.00      3.44 o 
   7   2   8       34.45       41.94     14.82 o 
   8   2   8        3.18        0.00      4.89 o 
   9   2   8      358.94      331.40     14.13 o 
  10   2   8       24.63       13.00      8.07 o 
  11   2   8      160.68      147.43     15.88 o 
  12   2   8        2.10        0.00      5.12 o 
 -12   3   8      290.60      305.45     15.67 o 
 -11   3   8      411.86      439.82     18.25 o 
 -10   3   8      390.26      370.67     16.03 o 
  -9   3   8      257.56      269.44     12.97 o 
  -8   3   8       63.22       61.27      5.38 o 
  -7   3   8      275.33      269.81      8.36 o 
  -6   3   8       11.96        8.30      2.74 o 
  -5   3   8      442.75      453.46     19.56 o 
  -4   3   8       93.62       94.94      8.40 o 
  -3   3   8      344.43      339.52      9.81 o 
  -2   3   8      453.05      485.32     16.50 o 
  -1   3   8     6785.68     6878.55    113.49 o 
   0   3   8       30.04       32.10      4.13 o 
   1   3   8     3053.62     2858.90     61.43 o 
   2   3   8       52.17       38.43      3.57 o 
   3   3   8     1825.09     1848.29     34.10 o 
   4   3   8      235.25      235.10     10.49 o 
   5   3   8        3.21        1.77      2.48 o 
   6   3   8      133.84      149.25      8.29 o 
   7   3   8        4.09        3.66      3.81 o 
   8   3   8      337.32      337.48     20.91 o 
   9   3   8      179.10      149.44     14.92 o 
  10   3   8      228.38      229.74     14.94 o 
  11   3   8      110.61      112.04     17.98 o 
 -11   4   8      218.03      224.09     13.39 o 
 -10   4   8      163.23      175.94     11.65 o 
  -9   4   8     1034.25     1032.09     44.50 o 
  -8   4   8      356.26      385.26     12.54 o 
  -7   4   8      871.85      858.24     20.41 o 
  -6   4   8        6.18        8.93      2.78 o 
  -5   4   8        5.80        5.72      2.50 o 
  -4   4   8      274.40      267.90      7.87 o 
  -3   4   8      292.81      305.84      9.52 o 
  -2   4   8     2367.54     2407.71     51.02 o 
  -1   4   8       34.79       37.57      3.87 o 
   0   4   8     3082.42     3020.59     57.29 o 
   1   4   8       53.27       49.93      3.97 o 
   2   4   8     2707.71     2545.67    129.74 o 
   3   4   8       19.14       20.60      3.22 o 
   4   4   8     1128.76     1108.52     42.85 o 
   5   4   8       38.98       41.70      3.54 o 
   6   4   8       25.56       22.04      3.90 o 
   7   4   8     1340.52     1378.19     29.09 o 
   8   4   8        1.47        7.35      5.29 o 
   9   4   8      597.70      620.77     31.27 o 
  10   4   8       48.18       60.09     15.47 o 
  11   4   8      535.87      564.19     32.68 o 
 -10   5   8      195.47      202.87     13.30 o 
  -9   5   8       30.27       26.70      8.95 o 
  -8   5   8      618.43      597.64     30.82 o 
  -7   5   8      478.30      458.65     14.11 o 
  -6   5   8      648.28      634.01     14.35 o 
  -5   5   8      460.34      458.22     11.42 o 
  -4   5   8       34.92       37.02      4.30 o 
  -3   5   8      430.45      417.00     11.84 o 
  -2   5   8      693.32      656.61     15.84 o 
  -1   5   8     2346.72     2359.09     58.98 o 
   0   5   8      546.20      553.40     11.75 o 
   1   5   8      613.04      567.23     13.90 o 
   2   5   8      411.24      392.88     11.10 o 
   3   5   8      778.82      759.10     22.05 o 
   4   5   8        1.90        5.37      2.81 o 
   5   5   8      232.49      250.56     11.38 o 
   6   5   8      587.77      593.33     25.03 o 
   7   5   8       55.05       59.03      5.53 o 
   8   5   8      311.73      353.85     15.68 o 
   9   5   8       10.77       10.93      5.65 o 
  10   5   8      194.01      222.11     13.70 o 
  -9   6   8       32.84       37.77      7.56 o 
  -8   6   8        1.43        0.00      3.86 o 
  -7   6   8       65.05       63.25      6.50 o 
  -6   6   8       78.19       83.92      5.69 o 
  -5   6   8        1.70        4.31      3.05 o 
  -4   6   8      699.89      665.36     16.85 o 
  -3   6   8        5.26        5.91      3.21 o 
  -2   6   8      457.19      448.74     14.65 o 
  -1   6   8       83.15       93.02      5.97 o 
   0   6   8        3.76        2.68      2.92 o 
   1   6   8       56.65       58.05      6.16 o 
   2   6   8        1.08        0.00      2.72 o 
   3   6   8       46.72       48.23      4.62 o 
   4   6   8       72.87       73.82      6.02 o 
   5   6   8       15.45       13.44      4.84 o 
   6   6   8        1.92        0.00      4.45 o 
   7   6   8      168.29      184.01     10.88 o 
   8   6   8      118.72      113.06     13.46 o 
   9   6   8       32.06       27.38      9.48 o 
  -8   7   8      123.80      128.96      8.79 o 
  -7   7   8        1.09        3.34      4.81 o 
  -6   7   8       38.83       46.71      6.01 o 
  -5   7   8      171.79      174.49      8.90 o 
  -4   7   8       12.49       10.97      3.91 o 
  -3   7   8      163.14      167.53      9.79 o 
  -2   7   8      131.49      132.06      7.45 o 
  -1   7   8      275.10      242.82     15.16 o 
   0   7   8       38.72       33.00      5.95 o 
   1   7   8      571.84      522.79     36.99 o 
   2   7   8      103.21      107.65      8.49 o 
   3   7   8        2.65        0.00      4.11 o 
   4   7   8        1.85       11.00      4.80 o 
   5   7   8       20.28       23.23      5.79 o 
   6   7   8        1.96        2.72      4.61 o 
   7   7   8       23.92       35.74      6.54 o 
   8   7   8      128.00      110.46     13.65 o 
  -6   8   8      102.68       88.29     17.96 o 
  -5   8   8       30.22       39.78      5.82 o 
  -4   8   8      346.35      404.66     25.10 o 
  -3   8   8      124.26      129.16     22.36 o 
  -2   8   8      626.78      585.27     21.10 o 
  -1   8   8       35.08       34.14     12.77 o 
   0   8   8      413.04      392.34     16.21 o 
   1   8   8      203.22      215.28     12.10 o 
   2   8   8      367.80      354.24     20.50 o 
   3   8   8       28.81       34.51      6.53 o 
   4   8   8      204.65      246.82     19.32 o 
   5   8   8        7.69       10.74      8.22 o 
   6   8   8       63.48       73.80     12.24 o 
  -3   9   8      115.22      139.79     15.30 o 
  -2   9   8       57.85       66.49      8.55 o 
  -1   9   8      322.92      322.03     15.91 o 
   0   9   8       57.82       66.80      8.48 o 
   1   9   8      465.32      522.59     20.24 o 
   2   9   8        3.11        5.20      6.92 o 
 -12   1   9      265.01      275.65     19.82 o 
 -11   1   9      318.12      347.41     15.38 o 
 -10   1   9       11.38       13.55      5.42 o 
  -9   1   9     1393.97     1441.52     29.47 o 
  -8   1   9     1664.63     1663.06     28.15 o 
  -7   1   9     1206.17     1237.64     27.81 o 
  -6   1   9      552.25      516.38     11.57 o 
  -5   1   9      202.40      189.24      5.01 o 
  -4   1   9       40.32       29.59      2.63 o 
  -3   1   9      391.85      326.73      9.76 o 
  -2   1   9       14.31       11.50      2.60 o 
  -1   1   9     1989.81     1982.56     45.25 o 
   0   1   9      114.71       92.86      6.33 o 
   1   1   9      960.47      885.42     23.32 o 
   2   1   9     4123.89     4256.74    180.75 o 
   3   1   9        4.99        1.94      2.63 o 
   4   1   9     5230.07     5183.89    110.90 o 
   5   1   9      395.00      393.92     12.64 o 
   6   1   9     1619.41     1658.38     32.48 o 
   7   1   9        0.42        3.16      4.08 o 
   8   1   9       47.72       74.79     21.32 o 
   9   1   9        8.74        8.68      5.02 o 
  10   1   9        7.24        7.38      5.39 o 
  11   1   9       50.20       52.20      7.69 o 
 -12   2   9      326.48      360.57     16.74 o 
 -11   2   9      285.41      310.21     14.87 o 
 -10   2   9      535.33      558.59     19.80 o 
  -9   2   9       18.83       25.12      5.56 o 
  -8   2   9      270.99      254.67      9.53 o 
  -7   2   9     2122.76     2097.66     38.92 o 
  -6   2   9      704.88      677.95     12.59 o 
  -5   2   9     2062.46     2177.49     31.21 o 
  -4   2   9     4573.28     4665.53     86.32 o 
  -3   2   9       81.51       81.66      5.12 o 
  -2   2   9     1879.66     1593.53     53.98 o 
  -1   2   9       16.93       19.08      3.04 o 
   0   2   9     2028.78     2078.90     58.31 o 
   1   2   9     2355.84     2369.73     52.88 o 
   2   2   9      151.48      170.43     14.58 o 
   3   2   9     9483.80     9346.34    188.06 o 
   4   2   9      683.17      688.95     16.26 o 
   5   2   9     3401.74     3549.25     86.70 o 
   6   2   9       21.30       32.53      5.44 o 
   7   2   9     1690.18     1670.21     40.99 o 
   8   2   9       23.88       22.21      5.39 o 
   9   2   9      256.86      261.46     13.22 o 
  10   2   9       15.17       16.13      8.95 o 
  11   2   9       11.12       18.39      9.06 o 
 -11   3   9       29.36       38.87      7.49 o 
 -10   3   9       64.51       66.27      8.11 o 
  -9   3   9      282.69      293.09     14.06 o 
  -8   3   9       10.58        7.03      3.62 o 
  -7   3   9      506.19      493.75     12.10 o 
  -6   3   9      152.69      157.39      6.83 o 
  -5   3   9     2830.44     2889.92     45.65 o 
  -4   3   9      294.38      286.67      9.55 o 
  -3   3   9     3053.83     3138.01     55.70 o 
  -2   3   9      714.65      767.52     57.02 o 
  -1   3   9      549.34      538.43     19.19 o 
   0   3   9      145.42      124.60      7.38 o 
   1   3   9      126.95      129.11      8.15 o 
   2   3   9     1222.49     1243.70     33.49 o 
   3   3   9       84.93       81.92      7.95 o 
   4   3   9     1253.85     1174.91     23.93 o 
   5   3   9       55.47       53.74      4.44 o 
   6   3   9      360.90      369.19     13.92 o 
   7   3   9      176.03      168.05     10.11 o 
   8   3   9      197.28      198.55     16.64 o 
   9   3   9       31.44       37.51     10.06 o 
  10   3   9      112.43      118.51     17.86 o 
  11   3   9       54.98       61.28     16.12 o 
 -11   4   9        2.66        2.58      5.92 o 
 -10   4   9      118.49      140.35     10.95 o 
  -9   4   9       40.17       40.24      7.14 o 
  -8   4   9        0.08        0.87      3.61 o 
  -7   4   9      202.56      188.40     14.46 o 
  -6   4   9      508.53      496.27     12.26 o 
  -5   4   9      153.55      154.49      6.59 o 
  -4   4   9     1078.18     1056.75     22.57 o 
  -3   4   9      821.29      775.08     17.92 o 
  -2   4   9      102.18      105.30      9.28 o 
  -1   4   9      137.82      144.97      6.75 o 
   0   4   9      300.69      324.42     12.47 o 
   1   4   9       77.82       75.67      9.07 o 
   2   4   9        3.56        4.50      2.59 o 
   3   4   9       18.70       18.14      3.21 o 
   4   4   9       17.60       16.42      3.41 o 
   5   4   9       82.18       90.35      5.93 o 
   6   4   9      486.51      493.89     14.11 o 
   7   4   9      311.09      321.51     14.87 o 
   8   4   9       55.97       58.92      7.84 o 
   9   4   9        8.90        7.04      5.72 o 
  10   4   9      142.61      152.20     16.30 o 
 -10   5   9        0.87        0.00      5.51 o 
  -9   5   9       46.82       55.85      8.20 o 
  -8   5   9       14.52       13.87      4.58 o 
  -7   5   9      697.55      650.30     17.85 o 
  -6   5   9       92.35       90.41      6.66 o 
  -5   5   9      224.59      226.05      9.45 o 
  -4   5   9       35.13       23.76      4.04 o 
  -3   5   9     1099.10     1085.34     23.46 o 
  -2   5   9      124.20      122.69      6.69 o 
  -1   5   9      490.79      459.70     12.94 o 
   0   5   9        6.32        8.61      2.59 o 
   1   5   9       39.12       41.81      4.16 o 
   2   5   9      519.79      495.62     13.17 o 
   3   5   9       48.50       48.08      4.51 o 
   4   5   9      688.14      677.65     21.93 o 
   5   5   9       22.09       25.95      5.38 o 
   6   5   9      272.64      285.86     13.00 o 
   7   5   9       66.80       82.26      7.77 o 
   8   5   9        3.28        6.31      7.80 o 
   9   5   9       81.16       82.76     13.04 o 
  -9   6   9       17.34       21.64      5.36 o 
  -8   6   9       79.49       76.13      7.10 o 
  -7   6   9       16.44       19.26      4.78 o 
  -6   6   9     1128.96     1158.64     22.75 o 
  -5   6   9      344.43      352.20     12.00 o 
  -4   6   9     1650.62     1640.87     33.24 o 
  -3   6   9      113.59      114.43      7.00 o 
  -2   6   9      535.70      535.85     23.35 o 
  -1   6   9      876.54      885.76     26.25 o 
   0   6   9       13.12       11.55      3.91 o 
   1   6   9      220.72      209.15     10.96 o 
   2   6   9       45.77       44.90      4.58 o 
   3   6   9      165.96      175.05      8.76 o 
   4   6   9       27.09       20.73      3.96 o 
   5   6   9     1450.62     1387.40     52.91 o 
   6   6   9       49.21       46.08      6.60 o 
   7   6   9      570.26      623.09     40.60 o 
   8   6   9       91.02      103.76     13.35 o 
  -8   7   9        3.97        8.92      5.86 o 
  -7   7   9      285.18      307.33     12.59 o 
  -6   7   9       70.23       69.02      8.28 o 
  -5   7   9      475.94      503.12     15.25 o 
  -4   7   9      283.31      289.18     11.08 o 
  -3   7   9      975.93      994.71     23.87 o 
  -2   7   9      572.51      555.65     22.55 o 
  -1   7   9        2.67        2.33      5.28 o 
   0   7   9      103.84      116.14     15.95 o 
   1   7   9       79.95       79.46      7.93 o 
   2   7   9      121.32      134.05      9.42 o 
   3   7   9        0.19        0.00      3.98 o 
   4   7   9      532.50      524.03     18.56 o 
   5   7   9      134.09      128.64      9.38 o 
   6   7   9      340.12      358.67     15.33 o 
   7   7   9        1.08        5.12      5.04 o 
  -6   8   9       28.78       27.93      7.44 o 
  -5   8   9       18.24       26.96      5.22 o 
  -4   8   9       47.16       51.31      6.02 o 
  -3   8   9        2.05        2.97      4.88 o 
  -2   8   9       17.79       17.09      6.01 o 
  -1   8   9       10.43       13.35      5.73 o 
   0   8   9       12.20        9.87      6.21 o 
   1   8   9       57.19       56.99     12.01 o 
   2   8   9        1.07        2.12      4.87 o 
   3   8   9       97.62       91.36      8.78 o 
   4   8   9        1.20        0.00      7.15 o 
   5   8   9       90.88      106.85     14.30 o 
  -1   9   9        6.68        5.01      6.17 o 
   0   9   9        3.61        0.65      7.03 o 
 -11   0  10      217.75      229.62     17.37 o 
 -10   0  10      287.48      263.49     17.80 o 
  -9   0  10     2092.34     2220.78     72.14 o 
  -8   0  10      404.82      408.98     15.01 o 
  -7   0  10     1941.06     2024.91     46.53 o 
  -6   0  10      432.60      422.68     11.81 o 
  -5   0  10      570.53      583.95     14.36 o 
  -4   0  10      727.46      696.20     20.13 o 
  -3   0  10      219.92      201.65      9.78 o 
  -2   0  10      592.38      609.19     26.44 o 
  -1   0  10     3481.45     3326.02    102.04 o 
   0   0  10     1104.50     1021.91     37.93 o 
   1   0  10    11106.08     8813.22    252.02 o 
   2   0  10      993.94      998.20     36.85 o 
   3   0  10     5052.55     4690.03    138.58 o 
   4   0  10     1850.42     1841.27     60.26 o 
   5   0  10      129.68      120.32     10.44 o 
   6   0  10     1255.72     1280.32     47.59 o 
   7   0  10       64.39       52.81      9.68 o 
   8   0  10     1166.31     1210.14     47.54 o 
   9   0  10      227.14      182.50     16.53 o 
  10   0  10      252.88      297.01     20.74 o 
  11   0  10      108.00      139.48     15.57 o 
 -12   1  10       39.01       47.41     10.74 o 
 -11   1  10      718.35      735.90     32.97 o 
 -10   1  10      389.70      430.83     23.55 o 
  -9   1  10      677.06      722.04     18.03 o 
  -8   1  10       66.63       74.93      4.91 o 
  -7   1  10      128.78      112.47      4.92 o 
  -6   1  10      125.67      119.63      4.92 o 
  -5   1  10       39.06       41.92      3.19 o 
  -4   1  10     1138.08     1182.43     24.72 o 
  -3   1  10      453.92      448.19     12.31 o 
  -2   1  10      503.72      436.57     11.98 o 
  -1   1  10       54.70       46.87      5.21 o 
   0   1  10     4419.19     4536.85     95.47 o 
   1   1  10       84.10       69.39      6.81 o 
   2   1  10     2583.28     2243.13    110.39 o 
   3   1  10      247.14      228.97     10.17 o 
   4   1  10      338.33      333.03     12.48 o 
   5   1  10       86.27       90.74      5.60 o 
   6   1  10       87.62       86.68      6.02 o 
   7   1  10     1522.62     1516.11     38.97 o 
   8   1  10       24.99       27.40      6.15 o 
   9   1  10      356.03      357.20     15.87 o 
  10   1  10        7.93        4.39      5.16 o 
  11   1  10      160.27      173.88     28.59 o 
 -11   2  10        8.34       12.84      8.47 o 
 -10   2  10        0.03        1.61      4.64 o 
  -9   2  10       56.06       58.15      7.06 o 
  -8   2  10       42.76       47.98      5.24 o 
  -7   2  10      209.54      216.76      7.75 o 
  -6   2  10      498.76      522.69     10.92 o 
  -5   2  10      436.16      442.55     11.04 o 
  -4   2  10      296.90      303.21     10.15 o 
  -3   2  10      335.69      345.11     15.61 o 
  -2   2  10      164.59      174.95      7.30 o 
  -1   2  10       70.80       54.04      8.64 o 
   0   2  10        1.28        2.31      2.98 o 
   1   2  10       73.08       70.13      8.28 o 
   2   2  10      339.59      340.22     17.41 o 
   3   2  10       10.75       17.92      4.08 o 
   4   2  10      600.10      605.72     30.95 o 
   5   2  10       23.73       20.01      3.71 o 
   6   2  10      453.74      479.49     31.34 o 
   7   2  10      409.30      407.75     16.34 o 
   8   2  10      121.20      119.27      9.36 o 
   9   2  10        3.70        5.93      5.32 o 
  10   2  10       43.12       51.47     11.36 o 
  11   2  10        1.76        0.00      7.30 o 
 -11   3  10      271.06      278.05     14.97 o 
 -10   3  10      167.22      179.07     11.82 o 
  -9   3  10      956.49      956.30     28.43 o 
  -8   3  10      116.92      116.53      7.26 o 
  -7   3  10       23.29       30.26      4.01 o 
  -6   3  10      246.22      252.81      8.48 o 
  -5   3  10      310.34      302.10      9.10 o 
  -4   3  10        7.31        6.95      3.25 o 
  -3   3  10       10.29        8.45      4.37 o 
  -2   3  10      281.07      292.64     10.00 o 
  -1   3  10        8.15        8.44      2.99 o 
   0   3  10     1314.71     1212.65     43.75 o 
   1   3  10       16.01       11.73      3.73 o 
   2   3  10     3173.51     3190.25    179.01 o 
   3   3  10        0.75        3.09      2.62 o 
   4   3  10      461.75      430.01     13.68 o 
   5   3  10      464.11      450.53     15.41 o 
   6   3  10      209.11      188.28     15.50 o 
   7   3  10      287.03      284.95     13.39 o 
   8   3  10      107.22      107.22      8.75 o 
   9   3  10      340.66      310.93     22.20 o 
  10   3  10       35.71       50.55     12.27 o 
 -10   4  10      249.34      243.12     13.79 o 
  -9   4  10      361.04      368.41     24.73 o 
  -8   4  10      756.27      773.50     20.08 o 
  -7   4  10      670.52      675.35     18.10 o 
  -6   4  10      896.56      896.52     18.67 o 
  -5   4  10      355.45      354.28     11.67 o 
  -4   4  10        6.11        5.63      3.34 o 
  -3   4  10     2638.72     2635.44     75.76 o 
  -2   4  10       27.28       26.91      4.05 o 
  -1   4  10     2135.86     2086.35     39.33 o 
   0   4  10      183.18      184.79      9.52 o 
   1   4  10     3628.34     3557.98     62.25 o 
   2   4  10        6.99        9.30      3.08 o 
   3   4  10      943.34      917.01     34.01 o 
   4   4  10       37.79       47.03      4.67 o 
   5   4  10      712.39      703.66     30.34 o 
   6   4  10       58.72       54.28      6.64 o 
   7   4  10       64.53       70.00      9.27 o 
   8   4  10      379.41      430.40     65.57 o 
   9   4  10       92.02      105.55     10.47 o 
  10   4  10      616.91      679.01     25.58 o 
 -10   5  10      147.67      145.66     17.52 o 
  -9   5  10      172.20      180.43     12.25 o 
  -8   5  10        1.47        0.15      4.00 o 
  -7   5  10      445.54      451.74     14.66 o 
  -6   5  10       63.15       61.10      5.26 o 
  -5   5  10      421.22      406.48     15.69 o 
  -4   5  10      661.07      635.82     19.91 o 
  -3   5  10        6.84        3.96      3.30 o 
  -2   5  10     2014.77     2020.62     81.31 o 
  -1   5  10      710.40      685.60     25.51 o 
   0   5  10     1294.32     1291.44     39.53 o 
   1   5  10       40.03       42.89      4.43 o 
   2   5  10      459.59      419.12     20.50 o 
   3   5  10       50.97       49.59      4.74 o 
   4   5  10        2.22        5.13      3.27 o 
   5   5  10      108.78      115.09      8.71 o 
   6   5  10       93.94       93.75      8.31 o 
   7   5  10      222.09      211.45     17.79 o 
   8   5  10      259.69      263.79     20.36 o 
   9   5  10      549.59      569.01     31.41 o 
  -9   6  10        0.41        0.00      6.58 o 
  -8   6  10        1.23        0.00      4.00 o 
  -7   6  10       13.75       13.43      4.55 o 
  -6   6  10       50.93       59.23     11.45 o 
  -5   6  10        0.38        3.56      3.94 o 
  -4   6  10        1.34        5.57      3.74 o 
  -3   6  10      138.57      145.31      7.93 o 
  -2   6  10       65.68       66.27      5.96 o 
  -1   6  10        3.38        1.46      3.45 o 
   0   6  10       33.38       33.44      5.77 o 
   1   6  10      133.17      132.29      9.13 o 
   2   6  10      124.83      129.06      8.98 o 
   3   6  10       72.62       77.59      5.89 o 
   4   6  10        2.17        5.42      3.52 o 
   5   6  10        2.40        0.00      4.46 o 
   6   6  10        2.19        0.00      4.61 o 
   7   6  10        2.48        4.12      5.06 o 
   8   6  10      149.32      130.98     15.57 o 
  -7   7  10      114.11      118.91     10.60 o 
  -6   7  10        1.86        2.72      5.11 o 
  -5   7  10       65.66       74.19      6.84 o 
  -4   7  10       19.81       27.63      6.41 o 
  -3   7  10       13.58       15.04      4.54 o 
  -2   7  10      121.64      154.15      8.37 o 
  -1   7  10       79.03       72.27      7.96 o 
   0   7  10      561.67      558.22     48.90 o 
   1   7  10        0.89        0.00      4.10 o 
   2   7  10       72.79       78.39      7.93 o 
   3   7  10       23.90       14.78      6.65 o 
   4   7  10       43.20       51.12     10.59 o 
   5   7  10       77.33       86.20     11.68 o 
   6   7  10        1.34        0.56      4.92 o 
  -5   8  10       51.44       52.95      6.41 o 
  -4   8  10        2.84        4.56      4.45 o 
  -3   8  10      354.61      358.74     16.46 o 
  -2   8  10       23.42       16.65      6.09 o 
  -1   8  10      926.60      927.35     50.80 o 
   0   8  10      181.39      179.25     13.31 o 
   1   8  10       80.08       87.44      9.13 o 
   2   8  10        1.17        3.33      7.28 o 
   3   8  10      292.20      271.08     20.97 o 
   4   8  10        0.99        1.68      7.38 o 
 -11   1  11      144.18      173.78     16.52 o 
 -10   1  11       42.33       31.16      8.79 o 
  -9   1  11        4.75       10.09      6.84 o 
  -8   1  11      294.42      294.58      9.18 o 
  -7   1  11      109.99      115.14      5.26 o 
  -6   1  11     1624.60     1630.89     25.26 o 
  -5   1  11      821.16      802.63     16.55 o 
  -4   1  11      531.79      522.52     14.27 o 
  -3   1  11      797.65      799.37     18.73 o 
  -2   1  11      110.67      121.99      7.92 o 
  -1   1  11       12.47       19.40      4.21 o 
   0   1  11       22.73       26.41      4.48 o 
   1   1  11       18.49       22.65      4.42 o 
   2   1  11       54.83       51.36      5.64 o 
   3   1  11      779.15      772.68     29.93 o 
   4   1  11      335.03      299.57     18.10 o 
   5   1  11     2481.14     2405.82     66.68 o 
   6   1  11        4.15        4.63      6.88 o 
   7   1  11      665.70      738.32     24.04 o 
   8   1  11        1.62        4.82      5.09 o 
   9   1  11        4.94        1.91      5.22 o 
  10   1  11        9.55        7.44      5.75 o 
 -11   2  11      220.72      203.17     17.49 o 
 -10   2  11       46.76       60.44      7.86 o 
  -9   2  11      577.13      602.29     20.81 o 
  -8   2  11       19.43       24.74      5.08 o 
  -7   2  11     1211.80     1219.31     23.22 o 
  -6   2  11      802.67      815.84     33.03 o 
  -5   2  11     3379.81     3474.82     62.34 o 
  -4   2  11     1411.74     1445.43     29.77 o 
  -3   2  11      913.96      876.95     20.30 o 
  -2   2  11       11.60       14.60      3.20 o 
  -1   2  11      511.73      514.07     17.47 o 
   0   2  11      516.60      563.02     18.34 o 
   1   2  11      224.85      219.46     12.00 o 
   2   2  11     2540.08     2616.10    109.17 o 
   3   2  11       49.55       49.90      5.75 o 
   4   2  11     1591.82     1595.34     96.76 o 
   5   2  11      318.86      309.75     10.68 o 
   6   2  11     1532.53     1858.50     64.99 o 
   7   2  11       77.83       74.45      8.31 o 
   8   2  11      495.39      542.85     41.70 o 
   9   2  11       23.19       25.26      6.38 o 
  10   2  11        1.89        0.20      5.06 o 
 -11   3  11       62.81       69.18      9.20 o 
 -10   3  11      108.27      110.56      9.99 o 
  -9   3  11      137.40      147.03     10.59 o 
  -8   3  11       73.67       76.80      6.46 o 
  -7   3  11       99.31       94.47      5.85 o 
  -6   3  11      988.33     1036.03     47.29 o 
  -5   3  11      523.69      489.00     14.32 o 
  -4   3  11     1463.77     1425.07     29.74 o 
  -3   3  11      188.53      175.62      8.13 o 
  -2   3  11     1509.25     1525.83     31.04 o 
  -1   3  11       76.15       82.87      7.30 o 
   0   3  11      290.12      295.43     12.87 o 
   1   3  11      860.77      873.32     40.96 o 
   2   3  11       40.34       40.11      6.44 o 
   3   3  11     1899.89     1981.62    137.88 o 
   4   3  11       36.17       31.42      5.08 o 
   5   3  11     1800.89     1949.89    378.54 o 
   6   3  11      234.93      279.19     74.53 o 
   7   3  11      674.75      652.60     44.69 o 
   8   3  11        6.91        5.07      5.04 o 
   9   3  11       79.58       95.30     14.19 o 
  10   3  11       24.62       24.24     10.25 o 
 -10   4  11       64.78       71.87      9.35 o 
  -9   4  11        1.30        0.00      8.85 o 
  -8   4  11       21.99       23.15      5.01 o 
  -7   4  11       13.26       16.62      3.97 o 
  -6   4  11      123.71      118.01     10.03 o 
  -5   4  11       29.39       24.79      4.50 o 
  -4   4  11        1.39        0.00      3.12 o 
  -3   4  11        8.40        9.58      3.77 o 
  -2   4  11       15.50       19.54      5.08 o 
  -1   4  11      347.19      308.72     13.14 o 
   0   4  11      630.85      587.19     19.12 o 
   1   4  11       58.65       47.38      4.65 o 
   2   4  11      178.18      167.45      7.57 o 
   3   4  11      565.48      538.39     14.51 o 
   4   4  11      107.26      110.71      6.62 o 
   5   4  11       13.20        6.41      4.42 o 
   6   4  11       60.05       54.60      6.81 o 
   7   4  11        1.61        2.29      6.77 o 
   8   4  11       18.61       18.54      9.21 o 
   9   4  11        2.22        1.22      7.84 o 
  -9   5  11        0.00        1.71      5.64 o 
  -8   5  11      250.60      286.33     12.06 o 
  -7   5  11      253.80      265.37     14.75 o 
  -6   5  11      241.65      222.35     10.00 o 
  -5   5  11      101.12      104.91      7.29 o 
  -4   5  11      381.36      380.51     23.25 o 
  -3   5  11      220.97      211.49      9.44 o 
  -2   5  11      290.99      268.43     10.49 o 
  -1   5  11        1.17        4.02      3.35 o 
   0   5  11       36.84       38.61      4.54 o 
   1   5  11       31.37       48.77      4.97 o 
   2   5  11       13.81        7.59      3.33 o 
   3   5  11      357.55      362.98     11.71 o 
   4   5  11        0.23        0.00      3.18 o 
   5   5  11     1097.28     1099.16     39.67 o 
   6   5  11        0.28        1.28      4.66 o 
   7   5  11      311.07      334.39     22.66 o 
   8   5  11       28.99       30.51     10.63 o 
  -8   6  11       41.69       52.76      6.77 o 
  -7   6  11      221.70      219.40     17.77 o 
  -6   6  11      175.72      181.60      9.58 o 
  -5   6  11      681.88      631.03     26.15 o 
  -4   6  11       11.02        6.55      4.02 o 
  -3   6  11     1246.91     1283.68     38.52 o 
  -2   6  11      222.41      215.80      9.68 o 
  -1   6  11      499.70      525.77     15.23 o 
   0   6  11      296.44      296.82     13.60 o 
   1   6  11        2.25        4.71      4.65 o 
   2   6  11      592.68      658.37     30.14 o 
   3   6  11       25.47       20.85      4.56 o 
   4   6  11      788.79      812.01     20.15 o 
   5   6  11       27.97       29.82      6.22 o 
   6   6  11      332.94      362.00     15.83 o 
   7   6  11       54.05       55.33     11.66 o 
  -6   7  11       55.43       68.48     10.15 o 
  -5   7  11        0.85        0.00      3.68 o 
  -4   7  11      360.76      392.35     13.63 o 
  -3   7  11       80.08       88.33      7.95 o 
  -2   7  11      381.87      397.98     21.09 o 
  -1   7  11       72.03       72.07      6.56 o 
   0   7  11       12.48       20.17      5.81 o 
   1   7  11      320.62      330.17     15.11 o 
   2   7  11       97.47       87.19      8.51 o 
   3   7  11      435.49      427.08     17.06 o 
   4   7  11       17.04       32.27      9.83 o 
   5   7  11      227.80      244.58     19.59 o 
  -3   8  11        2.77        1.24      5.43 o 
  -2   8  11        2.16        0.58      5.12 o 
  -1   8  11        0.44        0.00      4.84 o 
   0   8  11        6.97       10.02      5.79 o 
   1   8  11       29.38       23.00      6.74 o 
   2   8  11       27.72       21.74      6.46 o 
 -10   0  12       18.45        5.89      7.19 o 
  -9   0  12      614.69      632.32     29.67 o 
  -8   0  12       41.81       53.15     10.44 o 
  -7   0  12     3606.48     3704.63     81.28 o 
  -6   0  12     1341.22     1313.58     34.25 o 
  -5   0  12        1.80        0.00      3.55 o 
  -4   0  12     1379.05     1318.30     49.24 o 
  -3   0  12     1429.40     1379.06     50.65 o 
  -2   0  12     1894.59     1784.81     61.79 o 
  -1   0  12      444.13      369.51     20.43 o 
   0   0  12     2394.70     2211.24     73.23 o 
   1   0  12       37.36       30.25      7.27 o 
   2   0  12       20.88       22.18      6.42 o 
   3   0  12     1138.11     1088.42     41.30 o 
   4   0  12      130.96      125.36     11.48 o 
   5   0  12      232.78      219.26     15.16 o 
   6   0  12      992.49     1055.86     43.59 o 
   7   0  12     1113.91     1224.02     49.25 o 
   8   0  12        3.61        0.69      6.81 o 
   9   0  12      998.28     1065.06     46.25 o 
  10   0  12        0.35        0.00      7.19 o 
 -11   1  12      241.29      299.23     21.12 o 
 -10   1  12       91.23       86.70     12.16 o 
  -9   1  12       40.50       42.21      9.87 o 
  -8   1  12      605.98      656.66     17.52 o 
  -7   1  12      354.39      351.65     12.26 o 
  -6   1  12      453.82      468.05     12.00 o 
  -5   1  12      729.03      709.79     18.22 o 
  -4   1  12       96.50       93.60      6.71 o 
  -3   1  12      974.32      921.87     26.59 o 
  -2   1  12      166.60      143.20      9.02 o 
  -1   1  12      485.36      470.23     16.73 o 
   0   1  12      635.94      598.59     19.44 o 
   1   1  12     2189.02     1994.91     47.42 o 
   2   1  12      151.36      133.84      8.39 o 
   3   1  12      716.68      717.62     21.76 o 
   4   1  12      114.07      105.85      7.67 o 
   5   1  12      673.75      643.66     21.02 o 
   6   1  12      319.62      355.37     22.24 o 
   7   1  12        4.54        4.47      5.43 o 
   8   1  12      540.97      610.28     22.53 o 
   9   1  12        5.23        5.71      5.62 o 
  10   1  12      204.40      229.74     14.07 o 
 -11   2  12       40.60       51.77     11.13 o 
 -10   2  12      206.69      222.60     18.33 o 
  -9   2  12       86.64      100.89     10.67 o 
  -8   2  12        0.56        0.00      3.65 o 
  -7   2  12       42.84       39.40      4.62 o 
  -6   2  12        0.10        3.00      3.50 o 
  -5   2  12      136.19      143.04      8.02 o 
  -4   2  12      105.87      105.54      6.95 o 
  -3   2  12      362.67      322.31     11.08 o 
  -2   2  12       57.07       59.38      6.83 o 
  -1   2  12      393.63      355.67     14.52 o 
   0   2  12      974.93      906.97     27.46 o 
   1   2  12      541.52      517.41     17.93 o 
   2   2  12      216.06      209.68     10.90 o 
   3   2  12      323.32      310.98     13.37 o 
   4   2  12        0.75        3.14      3.12 o 
   5   2  12      149.73      149.67      8.20 o 
   6   2  12       17.70       25.61      6.03 o 
   7   2  12        5.03        0.62      4.77 o 
   8   2  12       37.55       38.38      7.47 o 
   9   2  12        1.89        1.90      5.15 o 
  10   2  12       21.45       25.96      9.56 o 
 -10   3  12      133.42      141.95     11.06 o 
  -9   3  12       10.33        6.86      6.17 o 
  -8   3  12      686.93      704.25     19.28 o 
  -7   3  12       74.09       73.76      5.58 o 
  -6   3  12      159.75      182.24      9.17 o 
  -5   3  12     1129.35     1077.59     24.81 o 
  -4   3  12        0.75        0.00      3.36 o 
  -3   3  12      481.15      478.14     20.01 o 
  -2   3  12     1100.92     1100.37     24.80 o 
  -1   3  12      406.58      426.99     16.59 o 
   0   3  12      267.97      237.98     11.99 o 
   1   3  12       29.17       33.78      6.14 o 
   2   3  12        1.13        2.62      4.00 o 
   3   3  12     1861.25     1854.89    122.27 o 
   4   3  12      144.67      137.02     15.25 o 
   5   3  12      153.52      204.00     39.23 o 
   6   3  12       41.58       50.14     12.75 o 
   7   3  12       92.72      119.98     10.21 o 
   8   3  12      503.58      542.94     20.79 o 
   9   3  12        0.50        2.41      7.53 o 
  -9   4  12      287.92      306.64     15.49 o 
  -8   4  12      288.07      294.80     13.98 o 
  -7   4  12      198.12      207.18     10.03 o 
  -6   4  12       92.08      102.70      7.34 o 
  -5   4  12       54.85       56.38      5.96 o 
  -4   4  12      432.37      438.63     13.98 o 
  -3   4  12       51.02       48.82      5.71 o 
  -2   4  12     1696.54     1708.29     35.24 o 
  -1   4  12       46.16       60.48      7.73 o 
   0   4  12     2996.41     3130.37    301.48 o 
   1   4  12        8.12        6.16      6.08 o 
   2   4  12     1086.12     1098.25     29.80 o 
   3   4  12       70.28       75.51      7.18 o 
   4   4  12      234.67      226.01     11.45 o 
   5   4  12      367.72      448.52    242.05 o 
   6   4  12       15.38       24.31     13.32 o 
   7   4  12      525.95      488.77     27.66 o 
   8   4  12        6.87        6.19      8.45 o 
  -8   5  12       52.49       57.75      8.19 o 
  -7   5  12       89.98       91.73      9.23 o 
  -6   5  12        0.56        0.00      3.69 o 
  -5   5  12       23.74       25.63      5.11 o 
  -4   5  12       86.54       85.28      7.13 o 
  -3   5  12       78.18       75.61      6.77 o 
  -2   5  12        0.21        0.00      4.16 o 
  -1   5  12     2071.21     1978.34     48.29 o 
   0   5  12       17.82       14.22      4.99 o 
   1   5  12     1432.55     1378.21     29.03 o 
   2   5  12      274.64      267.38     13.92 o 
   3   5  12      771.71      738.86     20.51 o 
   4   5  12      182.86      193.96     14.00 o 
   5   5  12       47.59       49.12     15.47 o 
   6   5  12      194.70      218.26     20.09 o 
   7   5  12        0.28        1.61      7.84 o 
   8   5  12      142.57      150.75     17.17 o 
  -7   6  12        5.96        7.53      6.63 o 
  -6   6  12        1.63        0.00      4.11 o 
  -5   6  12        1.06        1.30      4.17 o 
  -4   6  12       29.48       45.41      8.35 o 
  -3   6  12        2.23        0.55      3.79 o 
  -2   6  12        2.80        2.35      3.82 o 
  -1   6  12       68.88       64.46      7.73 o 
   0   6  12      186.40      201.40     12.26 o 
   1   6  12      124.27       85.75     16.47 o 
   2   6  12        9.51        8.02      5.05 o 
   3   6  12       28.55       32.09      5.06 o 
   4   6  12        0.09        1.25      4.58 o 
   5   6  12        1.65        7.01      5.03 o 
   6   6  12        1.74        2.18      4.85 o 
  -5   7  12        0.62        0.00      5.12 o 
  -4   7  12        1.60        0.40      4.08 o 
  -3   7  12       81.96       92.49      7.60 o 
  -2   7  12        2.22        8.16      4.45 o 
  -1   7  12      253.56      260.31     14.08 o 
   0   7  12       24.12       27.43      6.48 o 
   1   7  12      530.16      551.82     20.70 o 
   2   7  12       13.18       13.70      5.73 o 
   3   7  12      118.71      123.67     10.02 o 
   4   7  12       18.96       30.43      9.86 o 
 -10   1  13       20.77        1.19      7.65 o 
  -9   1  13       30.82       30.36      9.64 o 
  -8   1  13       12.75       18.98      4.59 o 
  -7   1  13      800.64      791.30     17.40 o 
  -6   1  13       10.97       11.48      4.25 o 
  -5   1  13     1229.46     1197.05     27.11 o 
  -4   1  13      405.61      399.53     12.97 o 
  -3   1  13      654.20      694.19     32.02 o 
  -2   1  13      825.25      778.45     24.13 o 
  -1   1  13      122.62      102.67      8.36 o 
   0   1  13      190.71      169.98     12.57 o 
   1   1  13      118.41       99.73      8.04 o 
   2   1  13       60.90       49.75      6.28 o 
   3   1  13       73.64       76.32      7.28 o 
   4   1  13      361.90      391.96     17.71 o 
   5   1  13      153.10      150.61     11.19 o 
   6   1  13     1161.45     1279.87     51.41 o 
   7   1  13       47.31       37.87      7.54 o 
   8   1  13      239.99      281.31     46.48 o 
   9   1  13       15.84       24.49      6.93 o 
 -10   2  13       18.53       22.48      9.63 o 
  -9   2  13       46.94       44.66     10.55 o 
  -8   2  13      178.71      192.91     11.83 o 
  -7   2  13      125.19      110.03      7.60 o 
  -6   2  13     1486.94     1562.89     33.34 o 
  -5   2  13      697.01      689.17     18.64 o 
  -4   2  13     2042.89     1989.76     39.74 o 
  -3   2  13      220.82      232.56     12.35 o 
  -2   2  13     1380.13     1337.27     48.45 o 
  -1   2  13      173.03      192.28     10.98 o 
   0   2  13      324.28      327.09     14.20 o 
   1   2  13      387.02      361.27     15.01 o 
   2   2  13      473.81      445.91     16.87 o 
   3   2  13     1240.77     1249.59     98.15 o 
   4   2  13      273.75      284.08     13.33 o 
   5   2  13     1692.22     1837.88    147.35 o 
   6   2  13        2.28        0.00      6.54 o 
   7   2  13      965.62     1086.38    146.04 o 
   8   2  13        0.40        5.31      8.35 o 
   9   2  13       96.38      107.74     10.79 o 
  -9   3  13       95.40      101.38      9.79 o 
  -8   3  13       69.35       65.35      8.23 o 
  -7   3  13      312.56      315.85     12.35 o 
  -6   3  13      304.13      297.90     11.71 o 
  -5   3  13      358.48      356.29     16.13 o 
  -4   3  13      146.43      134.08      8.29 o 
  -3   3  13      589.25      578.70     16.54 o 
  -2   3  13      231.06      224.45     12.58 o 
  -1   3  13      472.00      404.63     16.63 o 
   0   3  13      777.61      758.20     24.45 o 
   1   3  13       20.81       25.13      5.93 o 
   2   3  13      808.12      806.58     73.25 o 
   3   3  13       42.94       42.04      5.45 o 
   4   3  13      852.26      964.68     90.48 o 
   5   3  13       53.13       53.68     11.72 o 
   6   3  13      436.48      525.94     88.49 o 
   7   3  13       14.06        8.64      8.07 o 
   8   3  13       21.41       19.05      6.67 o 
  -9   4  13       14.54       14.38      9.29 o 
  -8   4  13       23.24       21.61      6.54 o 
  -7   4  13      124.29      129.08     10.06 o 
  -6   4  13       10.93        9.00      4.33 o 
  -5   4  13       35.77       36.45      5.55 o 
  -4   4  13      200.65      204.78      9.88 o 
  -3   4  13      163.03      157.50      8.73 o 
  -2   4  13      288.08      285.23     14.43 o 
  -1   4  13       35.78       24.27      6.27 o 
   0   4  13      200.57      241.22     13.36 o 
   1   4  13      213.63      213.19     22.04 o 
   2   4  13        6.00        9.96      4.10 o 
   3   4  13       72.11       90.13     16.42 o 
   4   4  13       27.90       24.94     10.34 o 
   5   4  13       97.97      118.78     48.53 o 
   6   4  13      124.74      171.51     92.56 o 
   7   4  13       24.44       28.98      9.86 o 
   8   4  13        0.10        5.54      8.91 o 
  -8   5  13       34.02       30.55     10.36 o 
  -7   5  13       83.12       85.14      9.54 o 
  -6   5  13       28.59       37.07      5.86 o 
  -5   5  13      372.86      384.03     13.98 o 
  -4   5  13      250.69      288.66     12.06 o 
  -3   5  13      438.66      434.03     14.67 o 
  -2   5  13      218.13      225.03     30.88 o 
  -1   5  13       15.23       16.66      6.55 o 
   0   5  13      157.71      164.39     15.23 o 
   1   5  13       32.77       31.46      5.88 o 
   2   5  13       36.22       39.37      6.27 o 
   3   5  13       35.46       41.11      6.68 o 
   4   5  13      268.83      273.09     13.15 o 
   5   5  13        0.67        1.45      6.12 o 
   6   5  13      191.07      345.60    650.78 o 
   7   5  13       36.44       46.61     11.55 o 
  -6   6  13       61.98       65.04      7.29 o 
  -5   6  13       62.73       69.52      7.24 o 
  -4   6  13      437.25      451.33     21.11 o 
  -3   6  13       46.25       42.42      7.16 o 
  -2   6  13      266.78      278.39     20.13 o 
  -1   6  13       22.35       19.12      5.97 o 
   0   6  13       83.72       86.32      8.83 o 
   1   6  13      258.81      229.13     12.83 o 
   2   6  13        6.60        4.22      4.73 o 
   3   6  13     1042.23     1019.35     30.11 o 
   4   6  13      112.15      103.77      9.27 o 
   5   6  13      414.87      466.17     18.76 o 
  -4   7  13        1.16        0.00      7.19 o 
  -3   7  13      198.68      202.78     10.48 o 
  -2   7  13        7.15        5.95      5.45 o 
  -1   7  13       94.08      110.23     10.26 o 
   0   7  13       56.42       62.57      8.41 o 
   1   7  13       96.98       94.17      9.68 o 
   2   7  13      253.23      299.24     15.08 o 
   3   7  13        9.62       10.31      6.02 o 
  -9   0  14      184.74      203.11     17.87 o 
  -8   0  14      509.10      544.37     20.24 o 
  -7   0  14      109.95      107.52      9.38 o 
  -6   0  14      310.88      304.45     17.42 o 
  -5   0  14       27.23       39.50     10.13 o 
  -4   0  14      508.59      453.89     25.56 o 
  -3   0  14      821.75      779.58     35.23 o 
  -2   0  14      548.70      521.55     27.02 o 
  -1   0  14     5871.49     5421.19    164.10 o 
   0   0  14     1396.14     1232.30     47.72 o 
   1   0  14     2006.96     1801.36     63.56 o 
   2   0  14        2.53        2.26      4.97 o 
   3   0  14      707.00      619.29     29.23 o 
   4   0  14      109.34       93.44     11.36 o 
   5   0  14       94.79       94.16     11.51 o 
   6   0  14      110.36      159.72     17.67 o 
   7   0  14       28.12       26.65     10.13 o 
   8   0  14      316.63      396.63     27.48 o 
  -9   1  14      277.94      293.16     20.48 o 
  -8   1  14       44.14       46.03      5.04 o 
  -7   1  14       53.84       59.26      6.44 o 
  -6   1  14       97.99      100.75      7.47 o 
  -5   1  14      128.71      132.84      8.11 o 
  -4   1  14      481.50      449.68     18.11 o 
  -3   1  14        9.24       16.50      5.20 o 
  -2   1  14     1191.48     1120.41     31.91 o 
  -1   1  14        1.54        3.28      9.16 o 
   0   1  14      829.70      755.95     45.04 o 
   1   1  14      234.78      206.53     11.54 o 
   2   1  14      227.09      227.53     12.06 o 
   3   1  14        1.39        0.00      3.65 o 
   4   1  14      281.02      262.90     30.78 o 
   5   1  14       75.89       98.66      8.39 o 
   6   1  14        6.97       11.16      8.60 o 
   7   1  14      205.61      230.90     14.56 o 
   8   1  14       16.00       20.75      7.09 o 
  -9   2  14        0.14        0.00      6.77 o 
  -8   2  14       72.08       75.52      8.63 o 
  -7   2  14      196.68      208.22     10.29 o 
  -6   2  14      242.42      255.85     11.62 o 
  -5   2  14       49.67       40.26      5.56 o 
  -4   2  14       28.89       29.83      5.05 o 
  -3   2  14      132.00      137.25     10.40 o 
  -2   2  14       10.19        4.94      4.82 o 
  -1   2  14       15.11       22.34      5.72 o 
   0   2  14        6.20        0.00      4.13 o 
   1   2  14      152.87      123.90      9.57 o 
   2   2  14        9.97       10.76      4.75 o 
   3   2  14      175.16      166.63     15.86 o 
   4   2  14       11.79       18.65      5.60 o 
   5   2  14        0.53        0.00      5.22 o 
   6   2  14       34.75       26.38      9.48 o 
   7   2  14       17.64       28.37      7.72 o 
   8   2  14       31.27       39.97      8.31 o 
  -9   3  14       11.25       17.78      9.71 o 
  -8   3  14        5.40        4.61      5.50 o 
  -7   3  14      138.87      157.52      9.53 o 
  -6   3  14        7.06        6.83      4.62 o 
  -5   3  14      136.99      146.43      8.85 o 
  -4   3  14      406.62      417.63     14.26 o 
  -3   3  14      119.88      110.00      9.84 o 
  -2   3  14      987.06      929.37     28.81 o 
  -1   3  14       49.07       55.25      7.69 o 
   0   3  14      208.73      205.21     23.61 o 
   1   3  14      106.53       99.73      9.26 o 
   2   3  14      425.39      439.88     46.29 o 
   3   3  14       23.26       27.92      5.05 o 
   4   3  14       24.56       30.21      5.40 o 
   5   3  14       33.51       36.10     14.85 o 
   6   3  14       13.23        7.80      7.72 o 
   7   3  14       64.99       70.55     12.93 o 
   8   3  14       31.69       54.60     12.92 o 
  -8   4  14       81.97      101.44     10.44 o 
  -7   4  14      186.55      207.52     10.71 o 
  -6   4  14       78.40       76.41      9.12 o 
  -5   4  14      100.06       95.59      7.81 o 
  -4   4  14       58.44       54.95      6.39 o 
  -3   4  14      398.25      383.09     13.81 o 
  -2   4  14      464.72      434.31     31.01 o 
  -1   4  14      550.17      549.03     21.22 o 
   0   4  14      433.26      431.63     46.94 o 
   1   4  14     1459.75     1606.34    225.48 o 
   2   4  14        1.05        0.13      3.92 o 
   3   4  14      255.95      311.88     46.57 o 
   4   4  14       65.54       89.12     26.57 o 
   5   4  14      134.03      187.67     51.89 o 
   6   4  14      184.59      288.46    151.00 o 
   7   4  14        3.20        0.00      7.88 o 
  -7   5  14      117.88      141.63     17.21 o 
  -6   5  14       84.21       93.47      8.15 o 
  -5   5  14       56.66       64.23      7.11 o 
  -4   5  14      108.61      101.12      8.11 o 
  -3   5  14      106.03      122.32      8.61 o 
  -2   5  14      282.23      294.29     24.32 o 
  -1   5  14       30.54       35.48      7.60 o 
   0   5  14      268.28      316.14     55.63 o 
   1   5  14       31.21       42.36      7.23 o 
   2   5  14      471.13      575.64    134.62 o 
   3   5  14       51.27       54.75     11.25 o 
   4   5  14       58.33       93.20     64.59 o 
   5   5  14      160.83      276.71    333.23 o 
   6   5  14        4.85       15.98     29.02 o 
  -5   6  14        2.72        5.06      4.86 o 
  -4   6  14       16.17       17.08      5.47 o 
  -3   6  14       19.50       22.88      6.04 o 
  -2   6  14       40.90       40.87     20.13 o 
  -1   6  14        0.48        0.00      5.84 o 
   0   6  14        2.27        0.00      5.47 o 
   1   6  14       32.28       28.14      9.29 o 
   2   6  14        4.53        4.24      6.96 o 
   3   6  14       35.30       46.72     10.55 o 
   4   6  14       30.48       31.85      9.41 o 
  -9   1  15      120.62      116.66     15.26 o 
  -8   1  15       18.31       22.99      6.65 o 
  -7   1  15        9.92        9.95      4.38 o 
  -6   1  15      190.55      197.08     10.15 o 
  -5   1  15       35.78       24.41      6.14 o 
  -4   1  15      988.48      930.41     29.25 o 
  -3   1  15        1.24        0.98      4.30 o 
  -2   1  15      729.49      670.38     30.34 o 
  -1   1  15      754.99      725.79     33.79 o 
   0   1  15      135.92      124.33      9.82 o 
   1   1  15      801.34      759.70     32.82 o 
   2   1  15      139.95      141.24     12.70 o 
   3   1  15      376.97      364.12     25.41 o 
   4   1  15      251.04      251.53     35.42 o 
   5   1  15      234.70      249.46     19.32 o 
   6   1  15       37.90       64.20     13.80 o 
   7   1  15       91.25      100.95     11.69 o 
  -8   2  15      161.45      162.26     12.19 o 
  -7   2  15       53.56       59.54      6.75 o 
  -6   2  15      121.14      107.54     12.65 o 
  -5   2  15      426.52      445.12     15.18 o 
  -4   2  15      143.35      124.49     10.67 o 
  -3   2  15     2251.27     2100.32     53.00 o 
  -2   2  15      504.31      488.73     19.44 o 
  -1   2  15      859.28      810.08     26.36 o 
   0   2  15      374.67      378.73     16.60 o 
   1   2  15        6.09        0.72      4.52 o 
   2   2  15     1191.00     1206.56     99.77 o 
   3   2  15       42.45       57.56      7.94 o 
   4   2  15      747.40      759.53     70.22 o 
   5   2  15       24.96       32.20      7.40 o 
   7   2  15       11.45       14.08      7.05 o 
  -8   3  15       83.74       97.29     10.48 o 
  -7   3  15      134.17      135.74      9.24 o 
  -6   3  15      258.05      262.33     13.88 o 
  -5   3  15      331.98      351.32     13.51 o 
  -4   3  15      310.43      344.35     16.56 o 
  -3   3  15        6.47        0.26      4.70 o 
  -2   3  15       10.30       11.94      6.98 o 
  -1   3  15        2.99        0.00      4.70 o 
   0   3  15        5.26        3.20      5.30 o 
   1   3  15       52.32       62.84      8.57 o 
   2   3  15        5.33        7.38      5.58 o 
   3   3  15      470.73      512.90     31.97 o 
   4   3  15       12.57       15.01      4.97 o 
   5   3  15      597.11      751.83    160.71 o 
   6   3  15        6.27       20.95      9.25 o 
  -7   4  15      159.09      161.72     10.09 o 
  -6   4  15       19.52       18.74      5.43 o 
  -5   4  15        8.60        1.06      6.29 o 
  -4   4  15       47.03       47.39      6.50 o 
  -3   4  15       88.49       89.70      9.83 o 
  -2   4  15       79.34       73.47     16.25 o 
  -1   4  15      189.44      222.78     25.00 o 
   0   4  15       62.31       76.04      9.58 o 
   1   4  15       36.51       55.58      8.71 o 
   2   4  15       59.30       62.43      7.10 o 
   3   4  15       74.38       84.86     22.37 o 
   4   4  15       57.18       61.82     14.39 o 
   5   4  15        0.24        0.00      5.55 o 
   6   4  15       41.43       41.10     11.17 o 
  -5   5  15        3.40        3.06      4.61 o 
  -4   5  15       84.24       91.45      9.65 o 
  -3   5  15        2.78        7.36      7.49 o 
  -2   5  15       20.43       24.30      7.08 o 
  -1   5  15        7.31       23.35      6.93 o 
   0   5  15       40.51       57.59     12.27 o 
   1   5  15       77.40      111.22     42.20 o 
   2   5  15       15.87       18.12      5.61 o 
   3   5  15       77.24      125.31     43.19 o 
   4   5  15       23.40       42.70     36.59 o 
  -3   6  15       43.22       75.94     16.63 o 
  -2   6  15       80.21      102.73     11.99 o 
  -1   6  15       84.30      102.43     12.77 o 
   0   6  15        4.89        6.21      7.67 o 
   1   6  15        1.39        0.00      6.97 o 
   2   6  15      130.82      209.95    182.22 o 
  -8   0  16      589.32      583.30     33.18 o 
  -7   0  16       14.87       15.56      9.14 o 
  -6   0  16       57.84       64.66     12.85 o 
  -5   0  16       46.54       50.24     11.36 o 
  -4   0  16      197.69      200.34     18.37 o 
  -3   0  16       69.15       68.80     12.08 o 
  -2   0  16      984.98      946.11     42.00 o 
  -1   0  16      192.04      118.04     14.12 o 
   1   0  16       20.24       22.52      8.72 o 
   2   0  16     1064.62     1012.53     43.12 o 
   3   0  16      320.65      317.16     21.25 o 
   4   0  16       33.62       43.63     10.25 o 
   6   0  16        9.46       12.92     10.48 o 
  -8   1  16       31.28       50.32      9.58 o 
  -7   1  16       57.74       72.69      7.52 o 
  -6   1  16       59.03       60.84      8.84 o 
  -5   1  16        8.04        7.24      5.29 o 
  -4   1  16       45.41       37.14      7.10 o 
  -3   1  16      247.74      228.22     13.30 o 
  -2   1  16        3.94        5.32      4.82 o 
  -1   1  16      651.71      621.68     34.21 o 
   0   1  16      149.01      142.38     10.85 o 
   1   1  16      669.52      616.96     35.10 o 
   2   1  16      146.08      140.10     16.77 o 
   3   1  16      274.38      254.67     22.96 o 
   4   1  16       40.54       47.50      7.52 o 
   5   1  16        0.72        0.96      6.84 o 
   6   1  16       67.25       73.35     14.68 o 
  -7   2  16       17.12       23.30      5.61 o 
  -6   2  16        0.40        0.00      3.72 o 
  -5   2  16        4.12        1.92      4.96 o 
  -4   2  16       78.10       76.63      9.26 o 
  -3   2  16        0.04        8.38      5.20 o 
  -2   2  16        0.10        3.50      5.04 o 
  -1   2  16       39.72       35.78      7.06 o 
   0   2  16      148.51      139.63     11.10 o 
   1   2  16       37.12       37.22      9.52 o 
   2   2  16        0.09        4.95      5.10 o 
   3   2  16       18.08       18.66      6.42 o 
   4   2  16        0.02        0.00      4.79 o 
   5   2  16        0.80        0.00      5.46 o 
   6   2  16        0.18        0.00      7.23 o 
  -7   3  16        2.14        0.93      5.70 o 
  -6   3  16        7.39        9.59      6.73 o 
  -5   3  16        2.77        5.91      5.89 o 
  -4   3  16        1.36        4.46      5.46 o 
  -3   3  16      156.70      181.52     26.36 o 
  -2   3  16        1.54        0.30      4.96 o 
  -1   3  16      576.70      574.54     22.31 o 
   0   3  16       25.55       29.02      6.99 o 
   1   3  16      619.79      682.29     76.54 o 
   2   3  16      275.21      303.34     23.60 o 
   3   3  16      117.78      118.39      8.86 o 
   4   3  16       38.77       54.52      8.01 o 
   5   3  16       14.85       21.33     11.62 o 
  -5   4  16      128.61      144.71      9.81 o 
  -4   4  16      217.11      225.47     24.09 o 
  -3   4  16        3.30        7.72      5.83 o 
  -2   4  16      188.61      228.12     17.41 o 
  -1   4  16       29.37       46.24      8.31 o 
   0   4  16      766.64      875.19    109.52 o 
   1   4  16       29.92       38.87      9.81 o 
   2   4  16      339.11      370.90     60.07 o 
   3   4  16        9.19        8.80      4.99 o 
   4   4  16       51.72       68.22     25.22 o 
  -4   5  16       60.96       56.79     13.50 o 
  -3   5  16       96.38      103.09     12.68 o 
  -2   5  16      275.52      290.40     49.81 o 
  -1   5  16      115.47      135.94     17.40 o 
   0   5  16        2.80        3.89      6.29 o 
   1   5  16      120.60      149.59     25.59 o 
   2   5  16        0.81        0.00      5.06 o 
  -6   1  17      391.09      374.16     18.79 o 
  -5   1  17       23.37       26.51      7.00 o 
  -4   1  17       43.30       31.97      7.38 o 
  -3   1  17       41.82       45.71      7.76 o 
  -2   1  17        4.33        1.23      4.83 o 
  -1   1  17      206.56      213.80     13.05 o 
   0   1  17      124.03      132.14     11.21 o 
   1   1  17       95.33       73.72      8.80 o 
   2   1  17      407.25      432.28     21.18 o 
   3   1  17       61.26       74.99      8.96 o 
   4   1  17      578.90      649.96     61.96 o 
   5   1  17       94.18      131.22     18.55 o 
  -6   2  17      205.50      231.23     20.07 o 
  -5   2  17      128.70      135.73     11.94 o 
  -4   2  17      199.33      226.34     14.25 o 
  -3   2  17       86.32       78.79      9.48 o 
  -2   2  17      312.89      324.41     24.54 o 
  -1   2  17        2.76        0.00      5.14 o 
   0   2  17       86.70       83.41      9.56 o 
   1   2  17      300.58      324.95     31.29 o 
   2   2  17        9.76        6.78      5.61 o 
   3   2  17      595.51      623.10     60.18 o 
   4   2  17       16.67       18.14      8.12 o 
   5   2  17      424.54      525.43     32.36 o 
  -5   3  17      330.02      352.20     18.45 o 
  -4   3  17      107.59      104.63     11.22 o 
  -3   3  17      319.74      312.29     28.94 o 
  -2   3  17      110.36      130.71     11.84 o 
  -1   3  17       33.31       15.81      6.49 o 
   0   3  17      144.58      144.12     19.41 o 
   1   3  17        1.09        3.09      5.75 o 
   2   3  17      101.68      113.90     14.21 o 
   3   3  17        1.46        0.00      4.45 o 
   4   3  17       92.37      103.92     19.70 o 
  -3   4  17       54.09       50.87      9.15 o 
  -2   4  17        1.32        3.35      5.78 o 
  -1   4  17       29.43       17.57     10.27 o 
   0   4  17        9.13       15.47      6.99 o 
   1   4  17        0.42        0.00      5.85 o 
   2   4  17       47.16       56.65      7.52 o 
  -5   0  18      129.24      147.41     17.75 o 
  -4   0  18      103.42       87.31     14.30 o 
  -3   0  18       11.67        7.80      7.91 o 
  -2   0  18      171.71      143.84     16.76 o 
  -1   0  18      190.02      190.84     18.13 o 
   0   0  18       18.68       14.53      8.53 o 
   1   0  18      445.97      460.59     28.19 o 
   2   0  18        2.92        0.00      6.46 o 
   3   0  18      297.34      329.46     23.73 o 
  -5   1  18        2.54        0.00      6.67 o 
  -4   1  18       57.17       53.61      8.89 o 
  -3   1  18       40.99       38.92      7.67 o 
  -2   1  18      173.95      148.55     12.03 o 
  -1   1  18        7.34        6.36      7.42 o 
   0   1  18      267.06      257.04     14.67 o 
   1   1  18        8.83        1.53      5.15 o 
   2   1  18      212.23      238.29     19.82 o 
   3   1  18        5.47        3.16      5.48 o 
  -4   2  18       72.21       81.61     10.40 o 
  -3   2  18       63.08       61.26      9.52 o 
  -2   2  18        0.27        0.00      7.05 o 
  -1   2  18       23.01       22.54      6.83 o 
   0   2  18       55.83       57.23      8.94 o 
   1   2  18        4.38        8.68      5.93 o 
   2   2  18        0.41        9.08      6.23 o 
   3   2  18        2.57        1.25      6.75 o 
  -2   3  18        5.90       13.46      9.63 o 
  -1   3  18        1.25        0.00      5.39 o 
   0   3  18      114.32      133.12     12.39 o 
   1   3  18        0.81        0.00      5.44 o 
                                                 
